# Supplementary material for: Genetic/epigenetic RNA dysregulation in type 2 diabetes mellitus complicated with ischemic heart disease
Source: Front Endocrinol (Lausanne). 2025 Oct 31;16:1687145. doi: 10.3389/fendo.2025.1687145 (PMC12615181; doi:10.3389/fendo.2025.1687145)
Supplement: Supplementary file 3 [file DataSheet3.xlsx]

## Sheet: GSE30122.top.table (diabetic ki
ID	P.Value	logFC	Gene Symbol
202238_s_at	2.83e-18	-2.37152	NNMT
202018_s_at	6.25e-16	-3.57201	LTF
206336_at	3.87e-15	-3.01019	CXCL6
205987_at	1.46e-14	-1.10629	CD1C
219607_s_at	1.5e-14	-1.90574	MS4A4A
204259_at	5.59e-14	-2.58714	MMP7
205624_at	1.46e-13	-2.12057	CPA3
204341_at	2.13e-13	-0.907593	TRIM16
211366_x_at	5.44e-13	-1.14739	CASP1
211734_s_at	5.82e-13	-1.33481	FCER1A
221872_at	7.15e-13	-2.53052	RARRES1
215049_x_at	8.76e-13	-1.74844	CD163
204118_at	1.11e-12	-1.62988	CD48
212592_at	1.8e-12	-2.87377	JCHAIN
204774_at	1.85e-12	-2.0207	EVI2A
213566_at	3.51e-12	-1.39825	RNASE6
217767_at	6.02e-12	-2.79499	C3
204619_s_at	7.21e-12	-1.9858	VCAN
203358_s_at	8.29e-12	-0.614295	EZH2
206978_at	9.6e-12	-1.9122	CCR2
202404_s_at	1.34e-11	-2.39019	COL1A2
219666_at	1.5e-11	-1.61243	MS4A6A
202953_at	1.65e-11	-1.91016	C1QB
203416_at	1.79e-11	-1.67105	CD53
202664_at	2.02e-11	-1.037	WIPF1
34210_at	2.92e-11	-1.96038	CD52
201645_at	2.98e-11	-2.02577	TNC
215223_s_at	4.06e-11	-1.412	SOD2
201438_at	4.32e-11	-2.06861	COL6A3
202376_at	4.83e-11	-2.11061	SERPINA3
211796_s_at	5.24e-11	-1.64246	TRBC1
204912_at	5.45e-11	-1.53179	IL10RA
205488_at	6.45e-11	-1.93948	GZMA
221933_at	7.57e-11	-1.03105	NLGN4X
218631_at	8.42e-11	0.977279	AVPI1
206226_at	8.42e-11	2.044	HRG
209173_at	8.87e-11	-1.54624	AGR2
205943_at	1.17e-10	-1.36779	TDO2
202902_s_at	1.41e-10	-1.3593	CTSS
214329_x_at	1.6e-10	-0.976863	TNFSF10
201721_s_at	2.2e-10	-2.0855	LAPTM5
205831_at	2.38e-10	-1.29379	CD2
211795_s_at	2.38e-10	-1.05031	FYB
204787_at	2.48e-10	-1.17077	VSIG4
205859_at	2.62e-10	-1.15755	LY86
202861_at	2.77e-10	0.995643	PER1
212063_at	3.12e-10	-1.92301	CD44
209823_x_at	4.69e-10	-1.40421	DQB1
209773_s_at	4.73e-10	-1.13934	RRM2
202870_s_at	5.07e-10	-0.85965	CDC20
204891_s_at	6.4e-10	-1.26907	LCK
218232_at	7.62e-10	-1.44992	C1QA
203892_at	9.18e-10	-1.73357	WFDC2
202803_s_at	9.21e-10	-1.29598	ITGB2
202971_s_at	1.13e-09	-1.08823	DYRK2
202510_s_at	1.16e-09	-0.875427	TNFAIP2
206666_at	1.28e-09	-1.60205	GZMK
210889_s_at	1.48e-09	-0.860372	FCGR2B
210072_at	1.64e-09	-1.90196	CCL19
205174_s_at	1.83e-09	-1.36639	QPCT
209906_at	2.1e-09	-0.857323	C3AR1
206404_at	2.13e-09	1.16068	FGF9
213416_at	2.25e-09	-1.14016	ITGA4
200644_at	2.27e-09	-0.90793	MARCKSL1
210652_s_at	2.32e-09	-0.883501	TTC39A
208335_s_at	2.63e-09	-1.2552	ACKR1
202158_s_at	2.74e-09	-0.973349	CELF2
211991_s_at	2.79e-09	-1.81836	HLA-DPA1
220146_at	2.93e-09	-1.30027	TLR7
201670_s_at	3.35e-09	-1.29272	MARCKS
205786_s_at	3.65e-09	-1.03822	ITGAM
201939_at	3.65e-09	-1.5359	PLK2
203923_s_at	3.83e-09	-0.878264	CYBB
208083_s_at	3.9e-09	-0.465398	ITGB6
218870_at	5.39e-09	-1.00211	ARHGAP15
214803_at	5.59e-09	-1.55197	CDH6
214467_at	6.05e-09	-0.769439	GPR65
207714_s_at	6.32e-09	-0.630434	SERPINH1
203549_s_at	6.41e-09	2.20917	LPL
219799_s_at	7.04e-09	-0.907035	DHRS9
202208_s_at	7.43e-09	-0.987568	ARL4C
211742_s_at	8.26e-09	-1.80148	EVI2B
204222_s_at	8.54e-09	-1.31689	GLIPR1
209631_s_at	9e-09	-0.864537	GPR37
214470_at	9.33e-09	-0.945221	KLRB1
203477_at	1.02e-08	-1.41272	COL15A1
219947_at	1.03e-08	-1.34252	CLEC4A
219161_s_at	1.04e-08	-1.13256	CKLF
206632_s_at	1.05e-08	-0.955567	APOBEC3B
217755_at	1.24e-08	-0.693422	HN1
219938_s_at	1.26e-08	-0.613546	PSTPIP2
216611_s_at	1.27e-08	0.699878	SLC6A2
209529_at	1.34e-08	-0.627991	PLPP2
205044_at	1.56e-08	-1.0008	GABRP
206337_at	1.77e-08	-0.687595	CCR7
208296_x_at	1.8e-08	-1.36146	TNFAIP8
209343_at	1.83e-08	0.728362	EFHD1
209821_at	1.84e-08	-0.788573	IL33
209869_at	1.92e-08	-0.805057	ADRA2A
219987_at	2.08e-08	0.729013	ERVMER34-1
208690_s_at	2.12e-08	-0.940332	PDLIM1
210279_at	2.19e-08	-1.237	GPR18
206552_s_at	2.23e-08	-2.04078	TAC1
208707_at	2.62e-08	0.635981	EIF5
212587_s_at	2.77e-08	-1.61075	PTPRC
204057_at	2.94e-08	-1.30089	IRF8
212464_s_at	3.22e-08	-1.62257	FN1
213539_at	3.38e-08	-1.2896	CD3D
204825_at	3.53e-08	-0.728962	MELK
205798_at	3.69e-08	-1.1934	IL7R
206420_at	3.73e-08	-1.17256	IGSF6
209752_at	3.86e-08	-1.35031	REG1A
44790_s_at	3.91e-08	-0.932332	KIAA0226L
204174_at	4.15e-08	-0.487286	ALOX5AP
217478_s_at	4.19e-08	-1.13511	HLA-DMA
206170_at	4.34e-08	-0.749345	ADRB2
217022_s_at	4.42e-08	-3.56772	IGH
214770_at	4.52e-08	-1.09128	MSR1
210145_at	4.8e-08	-0.954577	PLA2G4A
205713_s_at	4.86e-08	-0.94569	COMP
201506_at	5.27e-08	-1.31775	TGFBI
220351_at	6.42e-08	-0.68018	ACKR4
217820_s_at	6.95e-08	-0.677314	ENAH
207540_s_at	7.13e-08	-0.797799	SYK
209374_s_at	7.25e-08	-2.43419	IGHM
45653_at	7.49e-08	0.437692	KCTD13
210982_s_at	7.92e-08	-1.35092	HLA-DRA
205466_s_at	8.29e-08	-1.36923	HS3ST1
213975_s_at	8.45e-08	-2.45049	LYZ
211005_at	8.57e-08	-0.703388	LAT
206545_at	8.72e-08	-0.779808	CD28
206637_at	9.03e-08	-1.19379	P2RY14
221911_at	9.56e-08	-0.978886	ETV1
219136_s_at	1.04e-07	0.651015	LMF1
203188_at	1.07e-07	0.877766	B4GAT1
203471_s_at	1.08e-07	-1.06942	PLEK
213293_s_at	1.17e-07	-1.44873	TRIM22
205304_s_at	1.21e-07	-0.831752	KCNJ8
211048_s_at	1.23e-07	-0.694313	PDIA4
201744_s_at	1.3e-07	-1.92217	LUM
203180_at	1.32e-07	-0.865133	ALDH1A3
214669_x_at	1.36e-07	-2.13957	IGKC
218755_at	1.44e-07	-0.444912	KIF20A
212190_at	1.53e-07	-1.15971	SERPINE2
219279_at	1.55e-07	-0.676011	DOCK10
204781_s_at	1.58e-07	-0.696511	FAS
35846_at	1.61e-07	0.439741	THRA
209708_at	1.62e-07	-1.62931	MOXD1
202310_s_at	1.63e-07	-0.813712	COL1A1
217157_x_at	1.7e-07	-0.719515	IGK
203332_s_at	1.81e-07	-0.736136	INPP5D
207339_s_at	1.84e-07	-1.34101	LTB
1405_i_at	1.96e-07	-1.44877	CCL5
210176_at	1.98e-07	-0.924167	TLR1
209360_s_at	2e-07	-1.11155	RUNX1
204446_s_at	2.03e-07	-2.21427	ALOX5
206025_s_at	2.05e-07	-0.579323	TNFAIP6
207957_s_at	2.13e-07	-0.912764	PRKCB
203083_at	2.15e-07	-1.64635	THBS2
218451_at	2.19e-07	-0.772531	CDCP1
205789_at	2.34e-07	-0.660276	CD1D
202763_at	2.36e-07	-0.678797	CASP3
205890_s_at	2.47e-07	-1.25149	UBD
208636_at	2.5e-07	-1.21662	ACTN1
204725_s_at	2.58e-07	-0.604134	NCK1
202267_at	2.62e-07	-0.85067	LAMC2
202709_at	2.72e-07	-0.519384	FMOD
202112_at	2.81e-07	-1.04029	VWF
213603_s_at	2.83e-07	-1.21827	RAC2
221730_at	2.86e-07	-0.613295	COL5A2
206075_s_at	3.02e-07	-0.479806	CSNK2A1
213060_s_at	3.07e-07	-0.53184	CHI3L2
219014_at	3.19e-07	-1.30364	PLAC8
207173_x_at	3.31e-07	-1.2687	CDH11
208792_s_at	3.31e-07	-1.73199	CLU
206595_at	3.5e-07	-0.989591	CST6
221599_at	3.65e-07	0.651175	AAMDC
209083_at	3.67e-07	-1.25818	CORO1A
213160_at	4.19e-07	-0.8995	DOCK2
203780_at	4.34e-07	-0.912837	MPZL2
204502_at	4.46e-07	-0.656173	SAMHD1
201227_s_at	4.52e-07	0.546749	NDUFB8
202992_at	4.54e-07	-1.50239	C7
219508_at	4.54e-07	-0.792302	GCNT3
206089_at	4.8e-07	1.5661	NELL1
221666_s_at	4.9e-07	-1.43195	PYCARD
204438_at	4.96e-07	-1.22952	MRC1
219619_at	5.03e-07	-0.462829	DIRAS2
201291_s_at	5.06e-07	-0.466958	TOP2A
212909_at	5.1e-07	-0.509471	LYPD1
210754_s_at	5.16e-07	-0.660369	LYN
204924_at	5.24e-07	-0.556671	TLR2
219179_at	5.35e-07	-0.95096	DACT1
210116_at	5.42e-07	-0.830611	SH2D1A
204304_s_at	5.52e-07	-1.76748	PROM1
207651_at	5.54e-07	-0.945989	GPR171
213247_at	5.65e-07	-0.577942	SVEP1
219737_s_at	5.87e-07	0.764444	PCDH9
205399_at	5.92e-07	-0.712032	DCLK1
206488_s_at	6.26e-07	-0.900665	CD36
204232_at	6.29e-07	-0.858271	FCER1G
207702_s_at	6.63e-07	1.53202	MAGI2
216950_s_at	6.7e-07	-0.636951	FCGR1A
49452_at	6.78e-07	0.722189	ACACB
215536_at	7.02e-07	-0.493472	HLA-DQB2
203066_at	7.04e-07	-1.07941	CHST15
209201_x_at	7.08e-07	-0.698301	CXCR4
221558_s_at	7.48e-07	-1.15503	LEF1
201277_s_at	7.67e-07	-0.563825	HNRNPAB
205804_s_at	7.92e-07	-0.665976	TRAF3IP3
213373_s_at	8.33e-07	-0.626069	CASP8
212992_at	8.75e-07	-0.628657	AHNAK2
205032_at	9.01e-07	-0.413046	ITGA2
201020_at	9.72e-07	-0.728364	YWHAH
207299_s_at	9.81e-07	0.492607	GRM1
218960_at	1e-06	-0.688111	TMPRSS4
205659_at	1.01e-06	-0.765529	HDAC9
204829_s_at	1.02e-06	-0.691749	FOLR2
206584_at	1.04e-06	-1.59173	LY96
203650_at	1.04e-06	-0.516843	PROCR
211458_s_at	1.04e-06	0.590559	GABARAPL3
201063_at	1.07e-06	-0.853185	RCN1
38487_at	1.09e-06	-0.617893	STAB1
221261_x_at	1.1e-06	-0.7513	MAGED4B
221698_s_at	1.11e-06	-1.08606	CLEC7A
204197_s_at	1.14e-06	-0.756267	RUNX3
202357_s_at	1.18e-06	-1.44085	CFB
221734_at	1.19e-06	-0.530952	PRRC1
208747_s_at	1.2e-06	-1.47937	C1S
206682_at	1.22e-06	-0.83903	CLEC10A
204650_s_at	1.25e-06	0.405388	APBB3
219574_at	1.26e-06	-0.488856	2001-03-01
210029_at	1.29e-06	-0.635337	IDO1
219594_at	1.34e-06	-0.712162	NINJ2
201954_at	1.34e-06	-0.954353	ARPC1B
201075_s_at	1.36e-06	-0.743332	SMARCC1
210031_at	1.4e-06	-0.373995	CD247
207277_at	1.4e-06	-0.612639	CD209
201083_s_at	1.43e-06	-0.813172	BCLAF1
221085_at	1.43e-06	-0.570162	TNFSF15
206974_at	1.5e-06	-0.523663	CXCR6
205419_at	1.51e-06	-0.938319	GPR183
203104_at	1.52e-06	-0.73633	CSF1R
206181_at	1.58e-06	-0.570806	SLAMF1
212322_at	1.59e-06	-0.599494	SGPL1
210997_at	1.59e-06	-0.474896	HGF
215214_at	1.6e-06	-0.743352	IGLC1
221951_at	1.61e-06	0.499685	TMEM80
202005_at	1.65e-06	-0.636422	ST14
206150_at	1.69e-06	-0.739487	CD27
221004_s_at	1.73e-06	-0.75832	ITM2C
216598_s_at	1.81e-06	-1.0751	CCL2
218349_s_at	1.95e-06	-0.420697	ZWILCH
207655_s_at	1.97e-06	-1.1469	BLNK
200900_s_at	1.98e-06	-0.904943	M6PR
217147_s_at	1.99e-06	-0.332803	TRAT1
204288_s_at	2.01e-06	-0.654107	SORBS2
204518_s_at	2.01e-06	-0.482177	PPIC
200862_at	2.03e-06	-0.71216	DHCR24
214719_at	2.06e-06	0.708483	SLC46A3
215121_x_at	2.09e-06	-2.47227	CYAT1
202748_at	2.17e-06	-0.966449	GBP2
203986_at	2.17e-06	0.669646	STBD1
220005_at	2.19e-06	-0.617986	P2RY13
211421_s_at	2.19e-06	-0.323276	RET
203508_at	2.26e-06	-0.572775	TNFRSF1B
204215_at	2.35e-06	-0.774795	TMEM243
203610_s_at	2.37e-06	-0.51692	TRIM38
219028_at	2.37e-06	0.742712	HIPK2
210643_at	2.44e-06	-0.259363	TNFSF11
210987_x_at	2.46e-06	-1.07776	TPM1
209124_at	2.53e-06	-0.464818	MYD88
214511_x_at	2.69e-06	-0.707902	FCGR1B
211645_x_at	2.77e-06	-1.35609
203879_at	2.85e-06	-0.473424	PIK3CD
204061_at	2.86e-06	-0.807023	PRKX
203185_at	2.87e-06	-0.996723	RASSF2
205898_at	2.9e-06	-1.2238	CX3CR1
220238_s_at	2.92e-06	-0.234454	KLHL7
202957_at	2.97e-06	-1.1149	HCLS1
206254_at	2.98e-06	1.43352	EGF
221790_s_at	3e-06	-0.449656	LDLRAP1
217787_s_at	3.01e-06	-0.667617	GALNT2
211072_x_at	3.03e-06	-0.742476	TUBA1B
205569_at	3.18e-06	-1.10787	LAMP3
202800_at	3.22e-06	-0.574909	SLC1A3
220819_at	3.22e-06	0.548278	FRMD1
206496_at	3.33e-06	-0.743535	FMO3
210372_s_at	3.36e-06	-0.424169	TPD52L1
210538_s_at	3.42e-06	-0.909901	BIRC3
202998_s_at	3.55e-06	-0.551096	LOXL2
210895_s_at	3.64e-06	-0.487743	CD86
219118_at	3.66e-06	-1.10728	FKBP11
203009_at	3.77e-06	0.487532	BCAM
219079_at	3.81e-06	-0.682096	CYB5R4
213923_at	4e-06	-0.748873	RAP2B
203081_at	4.06e-06	0.960983	CTNNBIP1
201852_x_at	4.19e-06	-1.51726	COL3A1
203760_s_at	4.21e-06	-0.667019	SLA
211339_s_at	4.21e-06	-0.494203	ITK
204060_s_at	4.25e-06	-0.853327	PRKY
219522_at	4.37e-06	-0.492465	FJX1
213595_s_at	4.65e-06	0.371742	CDC42BPA
213109_at	4.67e-06	-0.604895	TNIK
218008_at	4.74e-06	-0.629845	TMEM248
201042_at	4.8e-06	-0.936488	TGM2
201416_at	4.81e-06	-1.15911	SOX4
204563_at	4.91e-06	-1.21159	SELL
219940_s_at	4.93e-06	-0.375698	PCID2
211597_s_at	5e-06	-1.46086	HOPX
204122_at	5e-06	-1.18116	TYROBP
211654_x_at	5.06e-06	-0.929312	HLA-DQB1
217403_s_at	5.06e-06	-0.371555	ZNF227
219909_at	5.24e-06	0.488061	MMP28
219093_at	5.25e-06	-0.592504	PID1
221601_s_at	5.29e-06	-0.732984	FCMR
217362_x_at	5.46e-06	-0.472819	HLA-DRB6
218585_s_at	5.48e-06	-0.377336	DTL
214567_s_at	5.76e-06	-0.573752	XCL2
206219_s_at	5.86e-06	-0.557654	VAV1
201642_at	5.91e-06	-0.294243	IFNGR2
204762_s_at	5.95e-06	0.302769	GNAO1
206726_at	6.14e-06	-0.523817	HPGDS
216250_s_at	6.14e-06	-0.634905	LPXN
221840_at	6.3e-06	-0.814948	PTPRE
204951_at	6.38e-06	-0.544019	RHOH
210513_s_at	6.41e-06	1.31357	VEGFA
221839_s_at	6.41e-06	0.619202	UBAP2
203047_at	6.76e-06	-0.575574	STK10
220797_at	6.77e-06	0.284749	METTL16
215379_x_at	6.78e-06	-2.25128	IGLV1-44
207677_s_at	6.85e-06	-0.568978	NCF4
221246_x_at	6.98e-06	0.465724	TNS1
217850_at	7.05e-06	-0.720118	GNL3
201892_s_at	7.05e-06	-0.736675	IMPDH2
219383_at	7.14e-06	-0.475051	PRR5L
204070_at	7.15e-06	-0.879147	RARRES3
209378_s_at	7.3e-06	0.637286	CCSER2
219183_s_at	7.54e-06	-0.614941	CYTH4
207306_at	7.67e-06	0.578593	TCF15
208374_s_at	7.77e-06	-0.486721	CAPZA1
205151_s_at	7.87e-06	-0.662176	TRIL
202719_s_at	7.9e-06	-0.908363	TES
219412_at	7.95e-06	-0.421829	RAB38
200634_at	8.15e-06	-0.980094	PFN1
222123_s_at	8.16e-06	0.363418	HIF3A
210371_s_at	8.17e-06	-0.844412	RBBP4
203851_at	8.18e-06	-0.783099	IGFBP6
214318_s_at	8.21e-06	0.346774	FRY
209016_s_at	8.23e-06	-0.979531	KRT7
206458_s_at	8.65e-06	-0.67849	WNT2B
204699_s_at	8.74e-06	-0.352125	DIEXF
211430_s_at	8.79e-06	-3.00594	IGHG1
207554_x_at	8.96e-06	0.829013	TBXA2R
215411_s_at	9.54e-06	-0.371705	TRAF3IP2
218915_at	9.55e-06	-0.508696	NF2
35265_at	9.71e-06	0.456071	FXR2
209591_s_at	9.71e-06	0.991245	BMP7
209879_at	9.83e-06	-0.861195	SELPLG
220072_at	9.87e-06	0.611365	CSPP1
200901_s_at	1.02e-05	-0.514563	PHC1
208699_x_at	1.03e-05	-0.703399	TKT
210785_s_at	1.04e-05	-0.618868	THEMIS2
209462_at	1.07e-05	0.536983	APLP1
203995_at	1.09e-05	0.375813	C21orf2
205878_at	1.09e-05	0.440054	POU6F1
214103_s_at	1.1e-05	0.303843	RAP2A
209967_s_at	1.11e-05	0.670186	CREM
206814_at	1.13e-05	0.385411	NGF
213974_at	1.14e-05	-0.785622	ADAMTSL3
219700_at	1.21e-05	-0.404605	PLXDC1
204893_s_at	1.24e-05	0.494167	ZFYVE9
213319_s_at	1.24e-05	0.43624	YBX3
206512_at	1.25e-05	0.371516	SRP19
208885_at	1.26e-05	-0.462022	LCP1
221211_s_at	1.26e-05	-0.353726	MAP3K7CL
216840_s_at	1.27e-05	-0.461767	LAMA2
203088_at	1.28e-05	-0.673177	FBLN5
207106_s_at	1.29e-05	0.591944	LTK
204301_at	1.31e-05	0.884315	KBTBD11
218638_s_at	1.32e-05	-0.940953	SPON2
216952_s_at	1.35e-05	-0.403427	LMNB2
203421_at	1.35e-05	0.398798	TP53I11
204205_at	1.36e-05	-1.15964	APOBEC3G
202820_at	1.36e-05	-0.547765	AHR
209118_s_at	1.36e-05	-0.796383	TUBA1A
209114_at	1.37e-05	-1.09093	TSPAN1
220085_at	1.38e-05	-0.400836	HELLS
221914_at	1.39e-05	0.320063	SYN1
205293_x_at	1.4e-05	0.440341	BAIAP2
205597_at	1.42e-05	-0.784923	SLC44A4
211352_s_at	1.45e-05	-0.517352	NCOA3
201838_s_at	1.46e-05	0.392237	SUPT7L
205939_at	1.49e-05	0.943098	CYP3A7
211711_s_at	1.57e-05	-0.587604	PTEN
202196_s_at	1.6e-05	-0.646466	DKK3
207075_at	1.62e-05	-0.510804	NLRP3
212320_at	1.63e-05	-0.659085	TUBB
205933_at	1.63e-05	-0.519594	SETBP1
202202_s_at	1.63e-05	-0.73421	LAMA4
219620_x_at	1.63e-05	-0.278758	TOR4A
202651_at	1.64e-05	-0.82778	LPGAT1
203052_at	1.65e-05	-0.559189	C2
217979_at	1.68e-05	-0.768075	TSPAN13
212746_s_at	1.68e-05	-0.441026	CEP170
218084_x_at	1.72e-05	-0.665536	FXYD5
200600_at	1.72e-05	-0.542403	MSN
205653_at	1.73e-05	-0.506073	CTSG
213921_at	1.73e-05	1.53252	SST
204451_at	1.75e-05	-0.792207	FZD1
33304_at	1.77e-05	-0.883042	ISG20
205888_s_at	1.81e-05	0.819159	JAKMIP2
214437_s_at	1.84e-05	-0.699284	SHMT2
206444_at	1.9e-05	0.31814	PDE1B
212488_at	1.9e-05	-0.646054	COL5A1
200752_s_at	1.91e-05	-0.413109	CAPN1
206134_at	1.92e-05	-1.00272	ADAMDEC1
206693_at	1.92e-05	-0.594494	IL7
219479_at	1.94e-05	-0.701304	KDELC1
209241_x_at	1.95e-05	0.424351	MINK1
212669_at	1.98e-05	0.355742	CAMK2G
212314_at	1.99e-05	-0.925441	SEL1L3
205430_at	2.01e-05	-0.486102	BMP5
209909_s_at	2.03e-05	-0.632753	TGFB2
206914_at	2.05e-05	-0.605383	CRTAM
212991_at	2.09e-05	1.01977	FBXO9
203217_s_at	2.11e-05	-0.560455	ST3GAL5
204987_at	2.12e-05	0.448724	ITIH2
44065_at	2.12e-05	0.499672	RITA1
217791_s_at	2.13e-05	-0.580244	ALDH18A1
206213_at	2.13e-05	0.561888	WNT10B
217436_x_at	2.15e-05	-0.565095	HLA-J
209641_s_at	2.16e-05	-0.3854	ABCC3
218983_at	2.2e-05	-0.732961	C1RL
211773_s_at	2.24e-05	0.321945	ZKSCAN3
206490_at	2.27e-05	-0.337501	DLGAP1
202766_s_at	2.28e-05	-0.977416	FBN1
203739_at	2.29e-05	-0.772696	ZNF217
51146_at	2.3e-05	0.41635	PIGV
211530_x_at	2.3e-05	-0.380703	HLA-G
203964_at	2.31e-05	-0.76666	NMI
214181_x_at	2.31e-05	-0.677507	LST1
203932_at	2.33e-05	-0.735012	HLA-DMB
219519_s_at	2.39e-05	-0.323631	SIGLEC1
208741_at	2.4e-05	0.587099	SAP18
218051_s_at	2.41e-05	-0.545281	NT5DC2
209490_s_at	2.42e-05	0.305497	EGFL8
214219_x_at	2.43e-05	-0.507321	MAP4K1
203759_at	2.49e-05	0.436466	ST3GAL4
214111_at	2.5e-05	0.972511	OPCML
203882_at	2.52e-05	-0.462148	IRF9
207344_at	2.52e-05	0.355305	AKAP3
200636_s_at	2.53e-05	-0.676023	PTPRF
219840_s_at	2.54e-05	0.812117	TCL6
214819_at	2.6e-05	0.390958	IQSEC2
203485_at	2.67e-05	-0.775114	RTN1
202283_at	2.67e-05	-1.05558	SERPINF1
211799_x_at	2.69e-05	-0.684598	HLA-C
213967_at	2.74e-05	1.03971	RALYL
220065_at	2.81e-05	-1.0379	TNMD
214338_at	2.86e-05	0.37421	DNAJB12
55065_at	2.92e-05	0.499063	MARK4
205451_at	2.95e-05	0.505924	FOXO4
213083_at	2.95e-05	-0.450773	SLC35D2
209670_at	3.02e-05	-0.772888	TRAC
204995_at	3.07e-05	-0.307498	CDK5R1
214226_at	3.08e-05	0.348794	PRSS53
219509_at	3.09e-05	0.581972	MYOZ1
217040_x_at	3.1e-05	0.573416	SOX15
204647_at	3.11e-05	-0.676158	HOMER3
201525_at	3.12e-05	1.42591	APOD
209304_x_at	3.13e-05	0.959279	GADD45B
202450_s_at	3.16e-05	-0.835454	CTSK
209282_at	3.17e-05	-0.609016	PRKD2
204713_s_at	3.17e-05	0.806983	F5
202364_at	3.18e-05	0.529929	MXI1
215991_s_at	3.21e-05	0.19171	EMC1
202296_s_at	3.27e-05	-0.443572	RER1
205910_s_at	3.29e-05	0.871059	CEL
202223_at	3.31e-05	-0.507929	STT3A
215503_at	3.34e-05	0.209437	SPINT3
213869_x_at	3.36e-05	0.876636	THY1
201137_s_at	3.37e-05	-1.05151	HLA-DPB1
218842_at	3.46e-05	-0.703623	RPAP3
208965_s_at	3.47e-05	-0.869631	IFI16
203868_s_at	3.48e-05	-0.787221	VCAM1
205388_at	3.58e-05	0.38862	TNNC2
212950_at	3.6e-05	1.00281	ADGRF5
220117_at	3.61e-05	0.26663	ZNF385D
206641_at	3.64e-05	-1.31092	TNFRSF17
221942_s_at	3.75e-05	-0.744281	GUCY1A3
208442_s_at	3.82e-05	-0.428061	ATM
219545_at	3.83e-05	-0.449035	KCTD14
207052_at	3.87e-05	-0.290225	HAVCR1
215464_s_at	3.87e-05	-0.65599	P2RX5
205267_at	3.9e-05	-1.84621	POU2AF1
202604_x_at	3.9e-05	-0.421492	ADAM10
205582_s_at	3.91e-05	-0.497118	GGT5
207777_s_at	3.93e-05	-0.441953	SP140
202446_s_at	3.94e-05	-0.937455	PLSCR1
211317_s_at	4.02e-05	-0.505686	CFLAR
219532_at	4.04e-05	1.07752	ELOVL4
202397_at	4.04e-05	-0.668859	NUTF2
218156_s_at	4.06e-05	-0.610476	TSR1
215424_s_at	4.07e-05	-0.608839	SNW1
212413_at	4.07e-05	-0.425421	2006-09-01
202949_s_at	4.08e-05	-0.89717	FHL2
202465_at	4.08e-05	-0.485086	PCOLCE
217592_at	4.1e-05	0.242825	ZSWIM1
201422_at	4.11e-05	-0.695897	PIK3R2
204037_at	4.14e-05	-0.636622	LPAR1
205213_at	4.24e-05	-0.524769	ACAP1
203414_at	4.35e-05	-0.637353	MMD
216481_at	4.39e-05	0.42559	GRIP2
215085_x_at	4.45e-05	0.464515	DLEC1
204983_s_at	4.48e-05	-0.569567	GPC4
204858_s_at	4.66e-05	-0.61564	TYMP
202840_at	4.68e-05	0.519581	TAF15
213733_at	4.71e-05	-0.464399	MYO1F
216546_s_at	4.71e-05	0.51961	CHI3L1
201064_s_at	4.72e-05	-0.440799	PABPC4
201056_at	4.79e-05	0.470499	GOLGB1
217986_s_at	4.94e-05	-0.619047	BAZ1A
205220_at	5.14e-05	-0.537396	HCAR3
208998_at	5.16e-05	-1.13289	UCP2
217378_x_at	5.19e-05	-0.926751	IGKV1OR2-108
202422_s_at	5.19e-05	-0.703608	ACSL4
207691_x_at	5.28e-05	-0.328309	ENTPD1
206037_at	5.31e-05	0.578999	KYAT1
209933_s_at	5.36e-05	-0.538227	CD300A
201724_s_at	5.39e-05	-0.592734	GALNT1
221008_s_at	5.4e-05	1.42502	ETNPPL
209045_at	5.4e-05	-0.353193	XPNPEP1
218883_s_at	5.46e-05	-0.532752	CENPU
201530_x_at	5.52e-05	-0.668394	EIF4A1
201309_x_at	5.57e-05	0.426752	NREP
205672_at	5.58e-05	0.507109	XPA
201557_at	5.69e-05	0.360693	VAMP2
204483_at	5.7e-05	0.457727	ENO3
218642_s_at	5.74e-05	0.427813	CHCHD7
211053_at	5.74e-05	0.356247	KCNG1
205673_s_at	5.76e-05	0.622784	ASB9
213426_s_at	5.76e-05	0.257221	CAV2
203561_at	5.79e-05	-0.719054	FCGR2A
220094_s_at	5.8e-05	0.694692	MCUR1
204670_x_at	5.83e-05	-0.949207	DRB1
200618_at	5.84e-05	-0.342564	LASP1
203417_at	5.86e-05	-0.408692	MFAP2
213894_at	5.94e-05	1.50028	THSD7A
209738_x_at	5.97e-05	0.235694	PSG6
209008_x_at	6.02e-05	-0.749779	KRT8
206066_s_at	6.03e-05	0.359752	RAD51C
219544_at	6.05e-05	-0.254731	BORA
217910_x_at	6.07e-05	0.409026	MLX
205216_s_at	6.1e-05	1.5535	APOH
210023_s_at	6.15e-05	0.545999	PCGF1
218318_s_at	6.21e-05	0.76569	NLK
200673_at	6.27e-05	-0.501953	LAPTM4A
212300_at	6.28e-05	-0.487263	TXLNA
216232_s_at	6.37e-05	-0.411977	GCN1
206023_at	6.38e-05	-0.403357	NMU
208875_s_at	6.4e-05	-0.418592	PAK2
38710_at	6.41e-05	0.508462	OTUB1
203516_at	6.42e-05	0.439201	SNTA1
208642_s_at	6.44e-05	-0.513195	XRCC5
218376_s_at	6.47e-05	-0.51939	MICAL1
214710_s_at	6.52e-05	-0.571689	CCNB1
218708_at	6.54e-05	-0.34839	NXT1
210102_at	6.73e-05	-0.399847	VWA5A
205498_at	6.78e-05	1.11135	GHR
208903_at	6.94e-05	0.462381	RPS28
200652_at	6.96e-05	-0.445223	SSR2
205902_at	7e-05	0.432731	KCNN3
35685_at	7.05e-05	0.332136	RING1
208800_at	7.08e-05	-0.419271	SRP72
220141_at	7.11e-05	0.51409	C11orf63
205694_at	7.14e-05	1.27738	TYRP1
204322_at	7.15e-05	0.463528	GOLIM4
218325_s_at	7.16e-05	0.40963	DIDO1
219369_s_at	7.18e-05	-0.208998	OTUB2
203801_at	7.18e-05	0.58633	MRPS14
213690_s_at	7.23e-05	0.390162	PTOV1-AS2
210644_s_at	7.27e-05	-0.509884	LAIR1
221350_at	7.29e-05	0.398502	HOXC8
214823_at	7.3e-05	0.688475	ZNF204P
219787_s_at	7.3e-05	-0.724145	ECT2
214876_s_at	7.36e-05	-0.33074	TUBGCP5
206669_at	7.37e-05	0.279645	GAD1
209887_at	7.38e-05	0.283259	SMAD6
207213_s_at	7.38e-05	1.27336	USP2
212319_at	7.39e-05	0.291185	SGSM2
201456_s_at	7.54e-05	-0.671249	BUB3
214084_x_at	7.6e-05	-0.680964	NCF1
206060_s_at	7.63e-05	-0.382237	PTPN22
217529_at	7.67e-05	-0.402198	ORAI2
219561_at	7.67e-05	0.3668	COPZ2
209875_s_at	7.71e-05	-0.822645	SPP1
206290_s_at	7.73e-05	0.751636	RGS7
89476_r_at	7.78e-05	0.333473	NPEPL1
209252_at	7.78e-05	-0.43218	HARS2
219734_at	7.82e-05	-0.393051	SIDT1
212503_s_at	7.92e-05	0.861189	DIP2C
221959_at	7.98e-05	-0.546158	FAM110B
222369_at	8.1e-05	-0.448578	NAA40
203756_at	8.11e-05	0.332659	ARHGEF17
202200_s_at	8.13e-05	-0.416725	SRPK1
209612_s_at	8.18e-05	-1.47596	ADH1B
212713_at	8.19e-05	-0.396882	MFAP4
208919_s_at	8.21e-05	-0.428303	NADK
206504_at	8.21e-05	-1.11343	CYP24A1
206991_s_at	8.21e-05	-0.531822	CCR5
204979_s_at	8.23e-05	0.455124	SH3BGR
202689_at	8.27e-05	-0.247865	RBM15B
217733_s_at	8.28e-05	-0.941834	TMSB10
205325_at	8.3e-05	0.647392	PHYHIP
209199_s_at	8.37e-05	-0.776295	MEF2C
201285_at	8.62e-05	-0.524768	MKRN1
209454_s_at	8.64e-05	0.395583	TEAD3
202315_s_at	8.66e-05	-0.703181	BCR
209369_at	8.74e-05	-1.09336	ANXA3
209499_x_at	8.77e-05	-0.407957	TNFSF13
221909_at	8.93e-05	-0.241809	RNFT2
221875_x_at	9.01e-05	-0.71271	HLA-F
217205_at	9.02e-05	0.27866	LOC100420758
203792_x_at	9.08e-05	0.456659	PCGF2
200669_s_at	9.09e-05	-0.359635	UBE2D3
205269_at	9.13e-05	-0.92266	LCP2
200736_s_at	9.15e-05	-0.838813	GPX1
AFFX-HSAC07/X00351_3_at	9.18e-05	-0.531447	ACTB
204470_at	9.2e-05	-0.974116	CXCL1
206917_at	9.27e-05	0.29085	GNA13
203636_at	9.45e-05	-0.640189	MID1
220119_at	9.49e-05	0.383114	EPB41L4A
213981_at	9.57e-05	0.453925	COMT
204639_at	9.59e-05	-0.735024	ADA
205639_at	9.62e-05	-0.36783	AOAH
215196_at	9.63e-05	0.297072	GUSBP11
205349_at	9.75e-05	-0.441047	GNA15
213994_s_at	9.93e-05	-1.22278	SPON1
206214_at	0.0001	-0.410841	PLA2G7
203878_s_at	0.000101	-0.454471	MMP11
212942_s_at	0.000101	-0.548076	CEMIP
220110_s_at	0.000102	0.686687	NXF3
219077_s_at	0.000102	0.516485	WWOX
210258_at	0.000102	-0.27952	RGS13
220977_x_at	0.000102	0.865668	EPB41L5
205758_at	0.000105	-0.7186	CD8A
209733_at	0.000105	0.53969	MID2
205821_at	0.000106	-0.388394	KLRK1
206217_at	0.000107	0.411125	EDA
218590_at	0.000107	-0.316745	C10orf2
202786_at	0.000107	-0.590619	STK39
205393_s_at	0.000108	-0.230571	CHEK1
200953_s_at	0.000108	-0.915218	CCND2
204495_s_at	0.000108	-0.437989	C15orf39
211272_s_at	0.000108	0.18997	DGKA
216180_s_at	0.000108	0.469765	SYNJ2
201044_x_at	0.000108	0.338328	DUSP1
209223_at	0.000109	0.275749	NDUFA2
210988_s_at	0.000109	-0.431738	PRUNE1
204923_at	0.000109	-0.585778	SASH3
207681_at	0.000109	-0.555058	CXCR3
221221_s_at	0.00011	0.726167	KLHL3
219690_at	0.000111	-0.665053	IGFLR1
208926_at	0.000111	-0.773235	NEU1
209949_at	0.000111	-0.756362	NCF2
202391_at	0.000114	-1.05204	BASP1
207440_at	0.000114	0.278841	SLC35A2
214490_at	0.000115	0.679716	ARSF
212865_s_at	0.000116	-0.802106	COL14A1
220139_at	0.000117	0.810894	DNMT3L
206002_at	0.000117	-0.573111	ADGRG2
200670_at	0.000118	-0.752452	XBP1
203407_at	0.000118	-0.593493	PPL
202337_at	0.000118	0.453583	PMF1
217254_s_at	0.000119	0.342804	EPO
206102_at	0.000119	-0.540416	GINS1
205980_s_at	0.00012	-0.509186	ARHGAP8
221567_at	0.000121	0.509949	NOL3
221217_s_at	0.000121	0.326662	RBFOX1
217428_s_at	0.000122	-0.182138	COL10A1
214171_s_at	0.000123	0.465987	U2AF2
215565_at	0.000124	-1.12314	LOC101929272
212531_at	0.000124	-0.850472	LCN2
213790_at	0.000125	-0.415645	ADAM12
204982_at	0.000125	-0.364833	GIT2
210439_at	0.000126	-0.345578	ICOS
204361_s_at	0.000126	-0.718523	SKAP2
214279_s_at	0.000126	0.304392	NDRG2
203068_at	0.000127	0.566435	KLHL21
219768_at	0.000127	-1.08193	VTCN1
220335_x_at	0.000128	0.921566	CES3
214263_x_at	0.000129	0.381805	POLR2C
210852_s_at	0.000129	0.542049	AASS
205955_at	0.000129	0.234521	TAF6L
219244_s_at	0.00013	0.454599	MRPL46
209087_x_at	0.00013	-0.54414	MCAM
201604_s_at	0.000131	-0.413796	PPP1R12A
201471_s_at	0.000131	-0.356097	SQSTM1
201995_at	0.000131	-0.478428	EXT1
220277_at	0.000131	0.374751	CXXC4
209507_at	0.000132	0.474373	RPA3
206571_s_at	0.000132	-0.510772	MAP4K4
218299_at	0.000133	0.368051	C11orf24
209626_s_at	0.000133	-0.565546	OSBPL3
207823_s_at	0.000133	0.304852	AIF1
217188_s_at	0.000134	-0.309572	C14orf1
201276_at	0.000134	-0.34427	RAB5B
201428_at	0.000135	-0.592682	CLDN4
210059_s_at	0.000135	-0.529231	MAPK13
214821_at	0.000136	0.349433	SLC25A4
203256_at	0.000136	-0.537038	CDH3
209826_at	0.000137	0.440281	PPT2
201399_s_at	0.000137	-0.606693	TRAM1
201650_at	0.000139	-1.21387	KRT19
205627_at	0.00014	0.409964	CDA
215946_x_at	0.000142	-1.32207	IGLL3P
218874_s_at	0.000143	0.329305	ATAT1
208367_x_at	0.000143	0.45541	CYP3A4
220949_s_at	0.000143	-0.359116	C7orf49
211208_s_at	0.000144	-0.423098	CASK
204377_s_at	0.000145	0.277741	DCAF1
217835_x_at	0.000145	-0.467638	TGIF2
206610_s_at	0.000146	0.53177	F11
211651_s_at	0.000146	-0.78842	LAMB1
209514_s_at	0.000147	-0.509922	RAB27A
207206_s_at	0.000147	0.166408	ALOX12
204051_s_at	0.000147	-0.617862	SFRP4
202960_s_at	0.000151	0.484358	MUT
220346_at	0.000152	0.435358	MTHFD2L
207828_s_at	0.000153	-0.346434	CENPF
221900_at	0.000153	-0.312356	COL8A2
209874_x_at	0.000153	0.550833	CNNM2
201369_s_at	0.000153	-0.708915	ZFP36L2
214076_at	0.000153	0.309058	GFOD2
213338_at	0.000155	-0.480587	TMEM158
213030_s_at	0.000155	0.327076	PLXNA2
216202_s_at	0.000155	-0.5829	SPTLC2
214597_at	0.000155	0.466602	SSTR2
216593_s_at	0.000155	-0.352765	PIGC
216323_x_at	0.000155	-0.426983	TUBA3C
219999_at	0.000156	0.594514	MAN2A2
205180_s_at	0.000157	-0.398152	ADAM8
200698_at	0.000158	-0.540993	KDELR2
204527_at	0.000159	-0.321816	MYO5A
209828_s_at	0.000161	-0.539464	IL16
217432_s_at	0.000161	-0.318264	IDS
219386_s_at	0.000161	-0.883344	SLAMF8
203764_at	0.000163	-0.261832	DLGAP5
201756_at	0.000163	-0.478374	RPA2
219332_at	0.000164	-0.505371	MICALL2
219226_at	0.000165	-0.269109	CDK12
205833_s_at	0.000168	0.323584	PART1
219024_at	0.000168	-0.802201	PLEKHA1
206539_s_at	0.000169	0.563208	CYP4F12
219035_s_at	0.000169	-0.397254	RNF34
203275_at	0.00017	-0.328813	IRF2
215712_s_at	0.00017	0.420899	IGFALS
206207_at	0.000172	-0.916216	CLC
35201_at	0.000172	-0.409767	HNRNPL
213170_at	0.000172	-0.42128	GPX7
213101_s_at	0.000172	-0.405579	ACTR3
219528_s_at	0.000172	-0.556919	BCL11B
206952_at	0.000173	1.61547	G6PC
212298_at	0.000173	-1.17783	NRP1
212518_at	0.000173	0.31916	PIP5K1C
205177_at	0.000174	0.786511	TNNI1
218542_at	0.000175	-0.321394	CEP55
217809_at	0.000177	-0.555306	BZW2
217966_s_at	0.000178	-0.772545	FAM129A
220324_at	0.000179	0.816698	LINC00472
209251_x_at	0.000179	-0.680524	TUBA1C
206983_at	0.00018	-0.29567	CCR6
205696_s_at	0.000181	-0.332621	GFRA1
209339_at	0.000181	-0.336244	SIAH2
204088_at	0.000181	-0.450143	P2RX4
203162_s_at	0.000182	0.565424	KATNB1
221904_at	0.000182	0.372048	FAM131A
201382_at	0.000185	0.255787	CACYBP
213034_at	0.000185	0.612139	SIK3
221676_s_at	0.000186	-0.432462	CORO1C
203131_at	0.000187	-1.00488	PDGFRA
204578_at	0.000187	-0.305118	PPIP5K1
213454_at	0.000189	0.577174	APITD1
209870_s_at	0.000189	-0.322555	APBA2
219496_at	0.00019	0.868346	SOWAHC
205654_at	0.000192	-0.318975	C4BPA
220050_at	0.000192	0.528018	SPACA9
218308_at	0.000192	-0.310081	TACC3
221013_s_at	0.000193	0.408479	APOL2
206636_at	0.000194	-0.206615	RASA2
204560_at	0.000194	0.404999	FKBP5
204124_at	0.000194	-0.357016	SLC34A2
204345_at	0.000197	-0.521868	COL16A1
217376_at	0.000198	0.351018	LOC100289473
200663_at	0.000198	-0.487899	CD63
205499_at	0.000199	-0.436035	SRPX2
201350_at	0.000201	-0.38822	FLOT2
217861_s_at	0.000202	-0.441127	PREB
212317_at	0.000203	0.371337	TNPO3
216736_at	0.000203	0.391281	TM6SF2
203249_at	0.000204	0.311534	EZH1
213113_s_at	0.000204	-0.338837	SLC43A3
203493_s_at	0.000204	-0.705273	CEP57
203478_at	0.000204	0.452342	NDUFC1
213524_s_at	0.000205	0.630339	G0S2
213332_at	0.000205	-0.787948	PAPPA2
320_at	0.000207	-0.414309	PEX6
202726_at	0.000207	-0.355352	LIG1
204440_at	0.000208	0.762233	CD83
206054_at	0.000208	1.34354	KNG1
220318_at	0.000209	0.405313	EPN3
217235_x_at	0.000209	-0.866802	IGLL5
215806_x_at	0.000211	-0.596758	TARP
217811_at	0.000212	-0.715299	SELT
212803_at	0.000214	0.320615	NAB2
37950_at	0.000215	-0.349015	PREP
213429_at	0.000216	-0.651774	BICC1
219850_s_at	0.00022	-0.244761	EHF
212253_x_at	0.000221	0.268603	DST
218172_s_at	0.000223	-0.71407	DERL1
207503_at	0.000223	0.213906	TCP10
210625_s_at	0.000224	-0.270204	AKAP1
213906_at	0.000225	-0.473131	MYBL1
212753_at	0.000225	-0.43698	PCGF3
220006_at	0.000225	0.275087	EFCC1
202459_s_at	0.000225	-0.707568	LPIN2
206121_at	0.000227	-0.427965	AMPD1
63825_at	0.000228	-0.514973	ABHD2
213970_at	0.000228	0.508284	RABL3
214585_s_at	0.000229	0.340601	VPS52
209198_s_at	0.000229	-0.554567	SYT11
206366_x_at	0.000229	-0.514264	XCL1
205931_s_at	0.000232	-0.274325	CREB5
217377_x_at	0.000232	0.364569	NTRK3
203914_x_at	0.000233	1.16785	HPGD
AFFX-HUMISGF3A/M97935_MB_at	0.000234	-0.530318	STAT1
212316_at	0.000235	-0.406143	NUP210
207776_s_at	0.000235	0.495759	CACNB2
215695_s_at	0.000236	0.5425	GYG2
217118_s_at	0.000236	-0.541112	KIAA0930
209683_at	0.000236	-0.313548	FAM49A
219973_at	0.000238	-0.349168	ARSJ
205237_at	0.000239	-0.687976	FCN1
221179_at	0.00024	0.341375	PRORY
201792_at	0.00024	-0.668619	AEBP1
214891_at	0.000242	0.314765	FBXO21
221272_s_at	0.000245	0.913238	C1orf21
202681_at	0.000246	0.332252	USP4
201526_at	0.000246	-0.64582	ARF5
210087_s_at	0.000246	-0.282797	MPZL1
205050_s_at	0.00025	0.380078	MAPK8IP2
211600_at	0.000252	0.686276	PTPRO
212425_at	0.000253	0.60493	SCAMP1
203222_s_at	0.000253	-0.316694	TLE1
206817_x_at	0.000253	0.341316	CELF3
204444_at	0.000253	-0.395216	KIF11
209642_at	0.000257	-0.186134	BUB1
209266_s_at	0.000257	0.393778	SLC39A8
203264_s_at	0.000257	0.3832	ARHGEF9
217645_at	0.000259	0.463793	COX16
221446_at	0.00026	0.332648	ADAM30
212038_s_at	0.000264	-1.12474	VDAC1
209242_at	0.000267	0.614769	PEG3
218012_at	0.000267	0.358962	TSPYL2
217991_x_at	0.000267	0.279742	SSBP3
204026_s_at	0.000268	-0.477451	ZWINT
219730_at	0.000273	-0.335205	MED18
200775_s_at	0.000275	-0.461492	HNRNPK
203046_s_at	0.000275	-0.313086	TIMELESS
213035_at	0.000276	0.574728	ANKRD28
214015_at	0.000283	0.292867	SOCS7
220430_at	0.000283	0.347416	FAM110D
209883_at	0.000284	1.03167	COLGALT2
219148_at	0.000284	-0.310045	PBK
213719_s_at	0.000285	0.276671	SMARCA4
212443_at	0.000286	-0.336837	NBEAL2
216419_at	0.000286	0.504821	CROCC
215395_x_at	0.000287	0.350376	PRSS3P2
210541_s_at	0.000288	-0.355156	TRIM27
201697_s_at	0.000289	-0.460213	DNMT1
207005_s_at	0.00029	0.30511	BCL2
221097_s_at	0.000291	0.331641	KCNMB2
219548_at	0.000293	0.494476	ZNF16
201897_s_at	0.000294	-0.463306	CKS1B
207840_at	0.000297	-0.472125	CD160
210675_s_at	0.000298	0.202085	PTPRR
206813_at	0.000298	0.41761	CTF1
203582_s_at	0.000298	-0.518263	RAB4A
201009_s_at	0.000299	-0.963121	TXNIP
206010_at	0.0003	-0.918234	HABP2
206253_at	0.000301	0.181543	DLG2
203228_at	0.000302	-0.539228	PAFAH1B3
206893_at	0.000303	0.692698	SALL1
200665_s_at	0.000305	-1.17854	SPARC
220115_s_at	0.000307	0.859741	CDH10
203154_s_at	0.000307	0.466722	PAK4
205718_at	0.000307	-0.420709	ITGB7
212671_s_at	0.000309	-1.47552	DQA1
37079_at	0.000309	-0.224661	NUS1P3
222333_at	0.00031	0.468299	ALS2CL
206701_x_at	0.00031	-0.396249	EDNRB
204798_at	0.00031	-0.316994	MYB
64488_at	0.000312	-0.233636	IRGQ
212763_at	0.000313	0.294758	CAMSAP2
208938_at	0.000313	-0.397337	PRCC
205081_at	0.000318	-0.924176	CRIP1
91703_at	0.000319	-0.278759	EHBP1L1
208930_s_at	0.00032	-0.669876	ILF3
201850_at	0.00032	-0.812937	CAPG
218913_s_at	0.000321	-0.397618	GMIP
207880_at	0.000323	0.283193	ADAM11
211797_s_at	0.000325	-0.277917	NFYC
210104_at	0.000325	-0.274665	MED6
213418_at	0.000326	-0.285053	HSPA6
211980_at	0.000327	-1.01498	COL4A1
203828_s_at	0.000327	-0.613884	IL32
206125_s_at	0.000327	0.276149	KLK8
210776_x_at	0.000327	-0.380943	TCF3
44783_s_at	0.000329	0.809582	HEY1
209729_at	0.00033	0.469216	GAS2L1
200760_s_at	0.00033	-0.628599	ARL6IP5
219789_at	0.000335	1.16447	NPR3
219671_at	0.000336	-0.381576	HPCAL4
206954_at	0.000337	0.845818	WT1-AS
220421_at	0.000339	0.41927	BTNL8
206882_at	0.000339	0.302739	SLC1A6
208854_s_at	0.000341	-0.355119	STK24
213007_at	0.000341	-0.371746	FANCI
203927_at	0.000341	-0.552954	NFKBIE
214456_x_at	0.000342	-0.500949	SAA1
218327_s_at	0.000343	0.475166	SNAP29
205255_x_at	0.000346	-0.413766	TCF7
212684_at	0.000347	-0.365837	ZNF3
212970_at	0.000349	0.782099	APBB2
219450_at	0.000352	-0.526996	C4orf19
222033_s_at	0.000352	1.14709	FLT1
202036_s_at	0.000353	-1.15168	SFRP1
209959_at	0.000356	1.25361	NR4A3
207643_s_at	0.000357	-0.40626	TNFRSF1A
200719_at	0.000357	0.50262	SKP1
200594_x_at	0.000358	-0.449983	HNRNPU
204311_at	0.000359	0.377418	ATP1B2
220330_s_at	0.000359	-0.87629	SAMSN1
221713_s_at	0.00036	0.286515	MAP6D1
209790_s_at	0.000361	-0.569287	CASP6
211037_s_at	0.000361	0.382934	MBOAT7
203451_at	0.000362	0.28578	LDB1
209518_at	0.000362	0.294836	SMARCD1
214754_at	0.000364	0.394298	TET3
209736_at	0.000367	0.313151	SOX13
201834_at	0.000368	-0.486189	PRKAB1
216401_x_at	0.00037	-0.924705	MLIP
40829_at	0.000374	0.32969	WDTC1
214641_at	0.000374	0.715011	COL4A3
207698_at	0.000376	0.309972	LINC01558
219497_s_at	0.000377	-0.409939	BCL11A
201288_at	0.000377	-0.832619	ARHGDIB
207521_s_at	0.00038	0.251044	ATP2A3
204540_at	0.000382	-0.448331	EEF1A2
204812_at	0.000382	-0.349154	ZW10
214999_s_at	0.000384	0.972486	RAB11FIP3
203843_at	0.000385	-0.344057	RPS6KA3
213462_at	0.000385	-0.394086	NPAS2
203623_at	0.000385	0.337726	PLXNA3
219820_at	0.000386	0.349669	SLC6A16
205774_at	0.000388	-0.512332	F12
219158_s_at	0.000391	-0.617317	NAA15
217815_at	0.000391	-0.331004	SUPT16H
217466_x_at	0.000393	-0.444953	RPS2
204964_s_at	0.000393	-0.397737	SSPN
209040_s_at	0.000394	-0.727396	PSMB8
200715_x_at	0.000399	-0.340373	RPL13A
218324_s_at	0.0004	-0.585883	SPATS2
200770_s_at	0.000403	-0.349026	LAMC1
200651_at	0.000405	-0.7825	RACK1
210637_at	0.000405	0.430102	TACR1
200935_at	0.000406	0.311704	CALR
200725_x_at	0.000407	-0.608611	RPL10
215220_s_at	0.000407	-0.228145	TPR
218826_at	0.00041	-0.592093	SLC35F2
206105_at	0.000412	-0.216181	AFF2
214145_s_at	0.000413	0.394549	SPTB
212532_s_at	0.000413	-0.470648	LSM12
207108_s_at	0.000413	-0.341313	NIPBL
210107_at	0.000414	0.310543	CLCA1
205038_at	0.000416	-0.344865	IKZF1
214734_at	0.000418	0.922673	EXPH5
220279_at	0.000419	0.316632	TRIM17
211934_x_at	0.000422	-0.410612	GANAB
212013_at	0.000427	-0.77552	PXDN
204552_at	0.000427	-0.253802	INPP4A
206756_at	0.000429	-0.297549	CHST7
217124_at	0.000433	0.240424	IQCE
203340_s_at	0.000434	-0.39285	SLC25A12
205199_at	0.000438	0.259344	CA9
203413_at	0.000441	-0.475409	NELL2
219612_s_at	0.000442	-0.877917	FGG
204073_s_at	0.000444	-0.361281	MYRF
201858_s_at	0.000451	-0.859896	SRGN
204407_at	0.000451	-0.508539	TTF2
210731_s_at	0.000452	0.779441	LGALS8
201818_at	0.000454	-0.608906	LPCAT1
204146_at	0.000455	-0.373272	RAD51AP1
218995_s_at	0.00046	-0.489796	EDN1
213865_at	0.00046	0.500291	DCBLD2
211950_at	0.00046	-0.437619	UBR4
210882_s_at	0.000462	-0.247589	TRO
210184_at	0.000463	-0.334643	ITGAX
206951_at	0.000463	0.257647	HIST1H4E
217371_s_at	0.000464	-0.281594	IL15
216231_s_at	0.000464	-1.13109	B2M
204027_s_at	0.000466	0.556733	METTL1
215039_at	0.000468	-0.475102	LINC01140
219653_at	0.000469	0.224087	LSM14B
205681_at	0.000472	-0.489186	BCL2A1
203036_s_at	0.000474	0.339045	MTSS1
211276_at	0.000481	1.1487	TCEAL2
209438_at	0.000482	0.362773	PHKA2
219428_s_at	0.000482	0.351657	PXMP4
213108_at	0.000482	0.287577	CAMK2A
220052_s_at	0.000482	-0.362781	TINF2
209619_at	0.000482	-0.658649	CD74
205296_at	0.000482	-0.245197	RBL1
206118_at	0.000483	-0.498185	STAT4
202544_at	0.000483	0.430876	GMFB
221677_s_at	0.000485	-0.344141	DONSON
219186_at	0.000487	0.350212	ZBTB7A
212128_s_at	0.000489	0.325463	DAG1
204971_at	0.000493	-1.05707	CSTA
217780_at	0.000494	0.440999	WDR83OS
221762_s_at	0.000495	0.334327	PCIF1
221056_x_at	0.000498	0.330763	EPS15L1
210932_s_at	0.000498	0.127783	RNF6
207563_s_at	0.000499	-0.23977	OGT
221737_at	0.0005	0.45776	GNA12
211177_s_at	0.000501	0.537837	TXNRD2
209035_at	0.000502	-0.312428	MDK
207815_at	0.000502	-0.37391	PF4V1
201648_at	0.000504	-0.741273	JAK1
201235_s_at	0.000509	0.362619	BTG2
209892_at	0.000509	-0.395141	FUT4
202995_s_at	0.00051	-0.4654	FBLN1
212768_s_at	0.00051	-1.04438	OLFM4
205119_s_at	0.000512	-0.42939	FPR1
220009_at	0.000513	0.286828	LONRF3
216289_at	0.000513	0.37328	ADGRD2
202155_s_at	0.000516	-0.348762	NUP214
203842_s_at	0.000518	0.372503	MAPRE3
205308_at	0.000519	0.476005	ZC2HC1A
213094_at	0.000522	-0.598788	ADGRG6
205341_at	0.000523	0.333291	EHD2
218898_at	0.000524	-0.287457	FAM57A
205706_s_at	0.000528	0.173	ANKRD26
202924_s_at	0.000528	0.369536	PLAGL2
202054_s_at	0.000529	0.723644	ALDH3A2
202059_s_at	0.00053	0.591744	KPNA1
211670_x_at	0.000532	0.337062	SSX3
202990_at	0.000533	-0.334713	PYGL
202375_at	0.000533	-0.543559	SEC24D
219181_at	0.000538	-0.641478	LIPG
217480_x_at	0.000539	-0.493708	IGKV1OR2-118
203564_at	0.000539	-0.295417	FANCG
221510_s_at	0.000541	-0.521826	GLS
204613_at	0.000542	0.690464	PLCG2
201231_s_at	0.000543	-0.70901	ENO1
219812_at	0.000551	-0.482426	PVRIG
217143_s_at	0.000552	-0.394731	YME1L1
205382_s_at	0.000552	-0.779254	CFD
205227_at	0.00056	0.309382	IL1RAP
201555_at	0.00056	-0.446796	MCM3
203799_at	0.000561	-0.742265	LY75
222008_at	0.000564	0.2314	COL9A1
200758_s_at	0.000569	0.406964	NFE2L1
205782_at	0.00057	-0.287563	FGF7
204493_at	0.00057	-0.514	BID
201152_s_at	0.000571	-0.587332	MBNL1
219930_at	0.000572	-0.227791	KLF8
212165_at	0.000572	-0.376917	TMEM183A
220454_s_at	0.000575	0.404847	SEMA6A
209850_s_at	0.000576	0.492382	CDC42EP2
212103_at	0.000578	0.612227	KPNA6
209772_s_at	0.000579	-0.531637	CD24
207848_at	0.000581	0.298485	AVP
221254_s_at	0.000582	0.165382	PITPNM3
206804_at	0.000582	-0.363031	CD3G
219285_s_at	0.000582	0.151855	NIN
207180_s_at	0.000583	-0.386157	HTATIP2
203895_at	0.000583	-0.591555	PLCB4
205640_at	0.000585	0.356865	ALDH3B1
210017_at	0.000589	-0.567002	MALT1
215178_x_at	0.000591	0.29811	NAAA
209451_at	0.000592	-0.572351	TANK
213583_x_at	0.000593	-0.373799	EEF1A1
207988_s_at	0.000595	-0.459589	ARPC2
213504_at	0.000596	0.391746	COPS6
218741_at	0.000596	-0.346085	CENPM
211484_s_at	0.000597	0.326766	DSCAM
209667_at	0.000599	0.750353	CES2
218474_s_at	0.0006	-0.370293	KCTD5
217081_at	0.000601	0.19697	OR2H2
215618_at	0.000608	0.328907	RSU1
209140_x_at	0.000609	-0.844414	HLA-B
209707_at	0.000609	0.373974	PIGK
208132_x_at	0.000611	0.355216	PRRC2A
213625_at	0.000613	-0.252873	ZKSCAN4
216699_s_at	0.000616	0.724272	KLK1
217907_at	0.000617	-0.399576	MRPL18
209166_s_at	0.000618	-0.546873	MAN2B1
202715_at	0.00062	-0.360891	CAD
213782_s_at	0.000621	0.929513	MYOZ2
220150_s_at	0.000621	0.454129	FAM184A
209657_s_at	0.000626	-0.458477	HSF2
206407_s_at	0.000626	-0.225624	CCL13
209740_s_at	0.000627	0.497919	PNPLA4
208639_x_at	0.000628	-0.572384	PDIA6
210373_at	0.000631	0.319652	NPRL2
203055_s_at	0.000634	0.348643	ARHGEF1
221581_s_at	0.000636	-0.329628	LAT2
212737_at	0.000636	-0.365442	GM2A
219573_at	0.00064	-0.662778	CARMIL1
218145_at	0.00064	-0.464195	TRIB3
208329_at	0.000644	0.156848	PBOV1
201116_s_at	0.000645	-0.429046	CPE
201905_s_at	0.000645	0.491015	CTDSPL
218517_at	0.000646	0.478743	JADE1
205504_at	0.000647	-0.382083	BTK
216953_s_at	0.000647	0.306639	WT1
205401_at	0.000651	-0.433657	AGPS
202307_s_at	0.000652	-0.560242	TAP1
205163_at	0.000654	0.33274	MYLPF
206295_at	0.000654	-0.445469	IL18
201544_x_at	0.000654	0.44841	BCL2L2
206374_at	0.000655	0.621885	DUSP8
216945_x_at	0.000655	-0.404908	PASK
208000_at	0.000656	0.261461	GML
204793_at	0.000658	0.471024	GPRASP1
221660_at	0.000659	0.430032	MYL10
214159_at	0.000661	0.304523	PLCE1
205988_at	0.000663	-0.221427	CD84
206550_s_at	0.000665	-0.362117	NUP155
209918_at	0.000665	0.303779	GGTLC2
208945_s_at	0.000666	-0.334126	BECN1
204719_at	0.000666	-1.01228	ABCA8
221901_at	0.000669	0.283228	KIAA1644
213323_s_at	0.00067	0.309723	ZC3H7B
222037_at	0.000674	-0.274934	MCM4
221917_s_at	0.000677	0.289266	GRSF1
211318_s_at	0.00068	-0.339741	RAE1
221930_at	0.000686	0.196752	PHF7
205692_s_at	0.000689	-0.658961	CD38
221065_s_at	0.000694	0.297444	CHST8
218848_at	0.000694	-0.322096	THOC6
217825_s_at	0.000697	-0.364772	UBE2J1
204204_at	0.000699	0.674112	SLC31A2
220658_s_at	0.000701	-0.216201	ARNTL2
211622_s_at	0.000702	0.390867	ARF3
207886_s_at	0.000707	0.298993	CALCR
204933_s_at	0.000707	-0.776915	TNFRSF11B
208306_x_at	0.000712	-0.788191	HLA-DRB1
202523_s_at	0.000713	0.577785	SPOCK2
205153_s_at	0.000715	-0.321947	CD40
202815_s_at	0.000718	0.470007	HEXIM1
218789_s_at	0.000724	0.553619	C11orf71
205101_at	0.000724	-0.306086	CIITA
214940_s_at	0.000726	0.271231	SMG6
219582_at	0.000729	-0.305568	OGFRL1
208247_at	0.000729	0.187596	ERC2-IT1
201743_at	0.00073	-0.768739	CD14
221531_at	0.00073	-0.674954	WDR61
202289_s_at	0.00073	0.737751	TACC2
59644_at	0.000732	-0.326358	BMP2K
200916_at	0.000739	-0.537847	TAGLN2
211483_x_at	0.000739	0.236694	CAMK2B
219862_s_at	0.000739	-0.342647	NARF
214078_at	0.00074	-0.211345	PAK3
217179_x_at	0.00074	-0.496962	BMS1P20
40273_at	0.000751	0.511196	SPHK2
204969_s_at	0.000753	0.414187	RDX
222039_at	0.000753	-0.256337	KIF18B
200632_s_at	0.000756	0.405583	NDRG1
203132_at	0.000758	-0.585423	RB1
206696_at	0.000766	-0.4678	GPR143
207757_at	0.000766	0.317378	ZFP2
206820_at	0.000767	0.274715	AGFG2
217457_s_at	0.000768	-0.31547	RAP1GDS1
201110_s_at	0.000771	-1.06496	THBS1
218872_at	0.000773	-0.587683	TESC
200008_s_at	0.000774	-0.574862	GDI2
202936_s_at	0.000776	-1.02081	SOX9
202876_s_at	0.000776	0.478567	PBX2
212183_at	0.000777	0.680108	NUDT4
209921_at	0.000779	-0.259058	SLC7A11
222010_at	0.00078	0.262393	TCP1
215192_at	0.000783	0.399513	PMS2P4
209606_at	0.000787	-0.868298	CYTIP
206932_at	0.000793	-0.625558	CH25H
200081_s_at	0.000794	-0.590092	RPS6
208644_at	0.000797	-0.222178	PARP1
214711_at	0.000797	-0.369921	GATC
220415_at	0.000799	0.618511	TNNI3K
214630_at	0.0008	0.405016	CYP11B2
221259_s_at	0.0008	0.281578	TEX11
212070_at	0.000805	-0.600676	ADGRG1
215161_at	0.000809	0.33693	CAMK1G
207496_at	0.000811	-0.159575	MS4A2
213055_at	0.000815	0.314987	CD47
216065_at	0.000819	0.313579	B3GALT4
221253_s_at	0.000826	-0.666983	TXNDC5
205206_at	0.000828	-0.46125	ANOS1
204785_x_at	0.000829	-0.478985	IFNAR2
38157_at	0.000829	0.312635	DXO
220605_s_at	0.000835	0.367229	SIRT2
221636_s_at	0.000835	0.871831	2002-03-01
209270_at	0.000836	-0.324109	LAMB3
217513_at	0.000841	-0.149888	MILR1
201158_at	0.000851	-0.381356	NMT1
210861_s_at	0.000853	0.802709	WISP3
219114_at	0.000855	0.299098	C3orf18
207174_at	0.000857	1.09898	GPC5
219815_at	0.000867	-0.375043	GAL3ST4
34031_i_at	0.000872	-0.60467	KRIT1
219065_s_at	0.000874	-0.353788	DPY30
202817_s_at	0.000876	-0.474326	SS18
210317_s_at	0.00088	0.229874	YWHAE
220519_s_at	0.000889	0.311823	LIM2
201186_at	0.000889	0.384387	LRPAP1
202659_at	0.000891	-0.840438	PSMB10
214235_at	0.000901	0.698418	CYP3A5
205263_at	0.000902	-0.519267	BCL10
219031_s_at	0.000905	-0.375595	NIP7
203144_s_at	0.000905	0.453388	KIAA0040
220393_at	0.000908	0.529027	LGSN
202895_s_at	0.00091	0.241303	SIRPA
212494_at	0.000911	0.687235	TNS2
35671_at	0.000911	0.365848	GTF3C1
215207_x_at	0.000913	-0.309064	NUS1
210926_at	0.000916	-0.263562	POTEKP
201964_at	0.000926	-0.651032	SETX
219740_at	0.000928	-0.302483	VASH2
218717_s_at	0.000928	0.677315	P3H2
209405_s_at	0.00093	0.373388	FAM3A
202270_at	0.000936	-0.729864	GBP1
206716_at	0.000939	1.27667	UMOD
205238_at	0.000942	-0.534954	TRMT2B
205846_at	0.000956	0.885439	PTPRB
206178_at	0.000958	0.250562	PLA2G5
206186_at	0.000962	0.349223	MPP3
45633_at	0.000965	-0.225283	GINS3
216958_s_at	0.000966	0.453566	IVD
201719_s_at	0.000966	-0.498682	EPB41L2
208189_s_at	0.000967	0.399325	MYO7A
220765_s_at	0.000968	0.654251	LIMS2
202410_x_at	0.000969	0.281045	IGF2
213693_s_at	0.00097	-0.742952	MUC1
210376_x_at	0.00097	0.272034	ELK1
209504_s_at	0.000972	0.427164	PLEKHB1
200838_at	0.000975	-0.871462	CTSB
214755_at	0.000977	-0.299027	UAP1L1
220047_at	0.000978	0.440106	SIRT4
203040_s_at	0.000982	-0.388419	HMBS
206811_at	0.000982	0.309412	ADCY8
211894_x_at	0.00099	0.292249	SEZ6L
211162_x_at	0.000991	0.248297	SCD
208110_x_at	0.000995	0.337303	MED25
215205_x_at	0.000995	0.288909	NCOR2
218014_at	0.000997	-0.400192	NUP85
215235_at	0.000998	0.741256	SPTAN1
207097_s_at	0.000999	-0.36713	SLC17A2
200828_s_at	0.001	-0.379148	ZNF207
219626_at	0.001	-0.380589	MAP7D3
206260_at	0.00101	0.227564	TGM4
205557_at	0.00101	0.534519	BPI
220438_at	0.00101	0.194938	QPCTL
201140_s_at	0.00101	0.529928	RAB5C
219476_at	0.00102	-0.479093	C1orf116
217892_s_at	0.00102	-0.558348	LIMA1
219894_at	0.00102	0.290556	MAGEL2
204949_at	0.00102	-0.528976	ICAM3
219354_at	0.00102	0.272508	KLHL26
212873_at	0.00102	-0.799658	ARHGAP45
208992_s_at	0.00102	-0.366614	STAT3
212800_at	0.00103	-0.233787	STX6
217039_x_at	0.00103	0.32565	ELK2AP
205107_s_at	0.00104	-0.407709	EFNA4
220382_s_at	0.00105	0.861091	ARHGAP28
203481_at	0.00106	-0.428561	SLF2
221428_s_at	0.00106	-0.538493	TBL1XR1
214129_at	0.00107	0.559747	PDE4DIP
220418_at	0.00107	-0.310531	UBASH3A
205547_s_at	0.00108	-1.09717	TAGLN
218377_s_at	0.00109	0.23968	RWDD2B
201003_x_at	0.00109	-0.234799	UBE2V1
202440_s_at	0.00109	-0.46298	ST5
208489_at	0.0011	0.24033	GJA8
207003_at	0.0011	0.338452	GUCA2A
209092_s_at	0.00111	-0.587282	GLOD4
204960_at	0.00111	-0.34055	PTPRCAP
211966_at	0.00111	-0.663637	COL4A2
217539_at	0.00111	0.209928	C18orf25
217127_at	0.00111	0.801197	CTH
215293_s_at	0.00111	-0.173783	PGAP2
209338_at	0.00112	0.322797	TFCP2
203670_at	0.00112	0.356398	TTLL3
209312_x_at	0.00112	-1.01541	DRB4
203941_at	0.00113	-0.341161	INTS9
215185_at	0.00113	-0.300964	LINC00963
39705_at	0.00113	0.332869	SIN3B
216852_x_at	0.00114	-0.662242	IGLJ3
216266_s_at	0.00114	-0.316328	ARFGEF1
211779_x_at	0.00114	-0.591622	AP2A2
213475_s_at	0.00114	-0.268596	ITGAL
213633_at	0.00115	0.34185	SH3BP1
210943_s_at	0.00115	-0.33614	LYST
202619_s_at	0.00115	-0.593154	PLOD2
214032_at	0.00116	-0.31128	ZAP70
206413_s_at	0.00116	0.240839	TCL1B
209310_s_at	0.00117	-0.670966	CASP4
220834_at	0.00117	0.168325	MS4A12
203379_at	0.00118	-0.50288	RPS6KA1
213493_at	0.00118	0.419589	SNED1
208394_x_at	0.00119	0.598919	ESM1
204104_at	0.00119	0.425649	SNAPC2
206926_s_at	0.00119	0.340444	IL11
202093_s_at	0.00119	0.344328	PAF1
201069_at	0.0012	-0.437227	MMP2
204328_at	0.00121	-0.451318	TMC6
201568_at	0.00121	0.427205	UQCRQ
206656_s_at	0.00121	-0.428635	APMAP
214748_at	0.00121	0.344692	N4BP2L2
210154_at	0.00121	-0.364099	ME2
218391_at	0.00121	-0.656911	SNF8
203644_s_at	0.00121	-0.271921	MON1B
216479_at	0.00121	0.258087	RPL21
219963_at	0.00122	0.254153	DUSP13
202180_s_at	0.00122	-0.616657	MVP
200089_s_at	0.00122	-0.450685	RPL4
214265_at	0.00122	0.879219	ITGA8
32128_at	0.00123	-0.259191	CCL18
201376_s_at	0.00123	-0.346833	HNRNPF
202449_s_at	0.00124	0.437709	RXRA
203349_s_at	0.00124	-0.422595	ETV5
207400_at	0.00125	-0.199851	NPY5R
209795_at	0.00126	-0.952364	CD69
217410_at	0.00126	0.401167	AGRN
200894_s_at	0.00126	-0.303185	FKBP4
219180_s_at	0.00127	0.443577	PEX26
219988_s_at	0.00127	0.621212	RNF220
221739_at	0.00127	-0.402496	MYDGF
219159_s_at	0.00127	-0.581488	SLAMF7
201772_at	0.00128	-0.433763	AZIN1
57540_at	0.00128	0.447094	RBKS
212323_s_at	0.00128	0.282168	VPS13D
207282_s_at	0.00129	0.370299	MYOG
221501_x_at	0.00129	0.355397	NPIPA1
217356_s_at	0.00129	-1.03901	PGK1
210157_at	0.0013	0.222208	URI1
205590_at	0.0013	-0.761613	RASGRP1
219881_s_at	0.0013	0.212585	CTC-338M12.4
202826_at	0.00131	-0.426122	SPINT1
202496_at	0.00131	-0.273146	EDC4
211330_s_at	0.00131	-0.274816	HFE
214825_at	0.00131	-0.273814	FAM155A
219603_s_at	0.00132	0.414215	ZNF226
201894_s_at	0.00133	-0.437701	SSR1
200861_at	0.00134	0.253828	CNOT1
208472_at	0.00135	0.200468	IKZF4
217600_at	0.00136	0.333054	SCUBE3
212358_at	0.00136	0.736524	CLIP3
206179_s_at	0.00137	0.283815	TPPP
219316_s_at	0.00137	-0.279151	FLVCR2
207639_at	0.00137	0.198748	FZD9
214590_s_at	0.00137	-0.197988	UBE2D1
207671_s_at	0.00138	0.33445	BEST1
218670_at	0.00138	-0.371148	PUS1
206297_at	0.00139	0.214738	CTRC
221740_x_at	0.00139	0.393908	LRRC37A2
206646_at	0.00139	0.264719	GLI1
216661_x_at	0.0014	0.236568	CYP2C9
36004_at	0.0014	0.279721	IKBKG
218404_at	0.00141	-0.573666	SNX10
210859_x_at	0.00142	-0.333647	CLN3
213980_s_at	0.00142	-0.526358	CTBP1
211537_x_at	0.00142	-0.254448	MAP3K7
204416_x_at	0.00142	-0.512197	APOC1
207610_s_at	0.00142	-0.253332	ADGRE2
220629_at	0.00142	0.3432	KCNQ1DN
212906_at	0.00143	0.404489	GRAMD1B
215240_at	0.00143	-0.417649	ITGB3
218062_x_at	0.00143	0.392387	CDC42EP4
205853_at	0.00143	0.316001	ZBTB7B
215364_s_at	0.00143	0.254801	SZT2
213400_s_at	0.00144	0.413335	TBL1X
209925_at	0.00144	-0.283886	OCLN
201853_s_at	0.00144	-0.441666	CDC25B
210056_at	0.00145	0.40071	RND1
221561_at	0.00145	-0.517088	SOAT1
202230_s_at	0.00146	-0.290608	CHERP
213076_at	0.00147	0.410078	ITPKC
203744_at	0.00147	-0.435493	HMGB3
221878_at	0.00148	0.466814	C2orf68
203212_s_at	0.00148	0.368798	MTMR2
206387_at	0.00148	0.307373	CDX2
222351_at	0.00149	0.427413	PPP2R1B
221969_at	0.00149	-0.714847	PAX5
201037_at	0.00149	-0.496748	PFKP
214974_x_at	0.0015	-0.715142	CXCL5
209505_at	0.0015	-0.425788	NR2F1
203838_s_at	0.0015	0.206843	TNK2
202014_at	0.0015	0.36404	PPP1R15A
216024_at	0.00151	0.290429	DNM2
210749_x_at	0.00151	-0.328535	DDR1
218329_at	0.00152	0.327509	PRDM4
208270_s_at	0.00152	-0.377593	RNPEP
217585_at	0.00152	0.463417	NEBL
220731_s_at	0.00152	-0.332721	NECAP2
208158_s_at	0.00153	0.322924	OSBPL1A
207168_s_at	0.00153	-0.390367	H2AFY
213882_at	0.00153	0.743548	TM2D1
205043_at	0.00153	-0.498131	CFTR
209253_at	0.00154	0.290237	SORBS3
201870_at	0.00154	-0.240571	TOMM34
203425_s_at	0.00154	0.274916	IGFBP5
219549_s_at	0.00154	-0.522886	RTN3
213674_x_at	0.00155	-1.18543	IGHD
222155_s_at	0.00155	-0.415461	SLC52A2
205826_at	0.00156	0.409876	MYOM2
1053_at	0.00156	-0.195993	RFC2
206074_s_at	0.00156	-0.337848	HMGA1
205068_s_at	0.00156	-0.375753	ARHGAP26
221530_s_at	0.00156	-0.651935	BHLHE41
212871_at	0.00157	-0.483132	MAPKAPK5
217361_at	0.00157	0.219035	PRKAR1AP1
206713_at	0.00157	0.80563	NTNG1
205462_s_at	0.00158	-0.410601	HPCAL1
219530_at	0.00158	-0.430841	PALB2
212776_s_at	0.00158	-0.392552	OBSL1
208628_s_at	0.00158	-0.52646	YBX1
203435_s_at	0.00159	1.12545	MME
206273_at	0.0016	0.292102	PRELID3A
202905_x_at	0.0016	-0.536946	NBN
201821_s_at	0.00161	-0.423455	TIMM17A
207412_x_at	0.00161	0.337899	CELP
209640_at	0.00162	-0.185979	PML
211442_x_at	0.00162	0.220465	CYP3A43
220024_s_at	0.00163	0.400677	PRX
208994_s_at	0.00163	0.468334	PPIG
207645_s_at	0.00163	0.169239	CHD1L
203302_at	0.00164	-0.668455	DCK
207416_s_at	0.00165	0.229518	NFATC3
221454_at	0.00165	0.217745	BOK
213954_at	0.00166	-0.481539	FAM169A
202579_x_at	0.00166	-0.403438	HMGN4
214066_x_at	0.00166	0.224434	NPR2
203643_at	0.00167	0.282782	ERF
50376_at	0.00167	0.446299	ZNF444
201692_at	0.00167	0.299852	SIGMAR1
211626_x_at	0.00167	0.450823	ERG
218153_at	0.00167	-0.361764	CARS2
207734_at	0.00168	-0.492311	LAX1
208781_x_at	0.00168	-0.542359	SNX3
214222_at	0.00168	-0.202119	DNAH7
201754_at	0.00171	0.477283	COX6C
204846_at	0.00171	-0.270229	CP
208018_s_at	0.00171	-0.472706	HCK
202151_s_at	0.00171	-0.421397	UBAC1
219926_at	0.00171	0.180393	POPDC3
200059_s_at	0.00172	-0.612768	RHOA
204107_at	0.00172	-0.192367	NFYA
203880_at	0.00172	0.471346	COX17
212643_at	0.00173	0.303369	MAPK1IP1L
213589_s_at	0.00173	-0.328157	B3GNTL1
217668_at	0.00174	0.233092	LRRC75B
201490_s_at	0.00174	-0.229136	PPIF
207587_at	0.00174	0.195191	CRYGA
218599_at	0.00175	-0.272251	REC8
203463_s_at	0.00175	0.281398	EPN2
204554_at	0.00176	0.319857	PPP1R3D
208268_at	0.00176	-0.381975	ADAM28
212427_at	0.00176	0.578106	KIAA0368
203755_at	0.00176	-0.294974	BUB1B
206752_s_at	0.00176	-0.313081	DFFB
212658_at	0.00177	-0.297841	LHFPL2
210117_at	0.00178	-0.380366	SPAG1
210367_s_at	0.00179	-0.479761	PTGES
211499_s_at	0.00179	0.331746	MAPK11
213999_at	0.00179	0.203916	YIPF4
200701_at	0.00179	-0.407248	NPC2
209143_s_at	0.00179	-0.444263	CLNS1A
205676_at	0.0018	1.52809	CYP27B1
208626_s_at	0.0018	-0.396045	VAT1
206638_at	0.0018	-0.853792	HTR2B
65591_at	0.00181	-0.212629	WDR48
206534_at	0.00182	0.307437	GRIN2A
200967_at	0.00182	-0.576928	PPIB
210040_at	0.00183	0.305052	SLC12A5
204822_at	0.00184	-0.19605	TTK
213704_at	0.00184	0.538357	RABGGTB
205810_s_at	0.00184	0.179227	WASL
210364_at	0.00185	0.232562	SCN2B
201717_at	0.00185	0.337	MRPL49
209156_s_at	0.00186	-0.404499	COL6A2
214813_at	0.00186	-0.182578	ZNF75D
201795_at	0.00186	-0.473414	LBR
201789_at	0.00186	0.125474	PCNX4
78383_at	0.00186	0.399043	TOPORS-AS1
200805_at	0.00187	-0.338726	LMAN2
203773_x_at	0.00187	0.324335	BLVRA
219049_at	0.00187	-0.559476	CSGALNACT1
219929_s_at	0.00187	-0.4966	ZFYVE21
202162_s_at	0.00188	-0.201945	CNOT8
218392_x_at	0.00189	0.473627	SFXN1
204959_at	0.00189	-0.956632	MNDA
209278_s_at	0.00189	-1.37828	TFPI2
200720_s_at	0.00189	-0.328153	ACTR1A
203826_s_at	0.0019	-0.362847	PITPNM1
202693_s_at	0.0019	-0.736974	STK17A
216350_s_at	0.0019	0.182829	ZNF10
213262_at	0.00191	-0.556792	SACS
203984_s_at	0.00191	0.357116	CASP9
221031_s_at	0.00191	1.06093	APOLD1
205934_at	0.00192	0.853039	PLCL1
202431_s_at	0.00192	-0.686122	MYC
210074_at	0.00192	1.04844	CTSV
201533_at	0.00192	-0.556612	CTNNB1
201302_at	0.00192	-0.612218	ANXA4
213933_at	0.00192	0.847394	PTGER3
219122_s_at	0.00193	-0.305814	THG1L
206561_s_at	0.00194	-0.909634	AKR1B10
202984_s_at	0.00195	-0.639532	BAG5
207233_s_at	0.00195	-0.484036	MITF
205671_s_at	0.00195	-0.379164	HLA-DOB
205503_at	0.00195	0.260626	PTPN14
208752_x_at	0.00197	-0.521125	NAP1L1
214521_at	0.00197	0.175346	HES2
205510_s_at	0.00198	0.26085	FLJ10038
221506_s_at	0.00198	0.395486	TNPO2
221301_at	0.00199	0.213396	VWA7
204922_at	0.002	-0.451813	C11orf80
201430_s_at	0.002	0.262816	DPYSL3
209463_s_at	0.00202	-0.222573	TAF12
203362_s_at	0.00202	-0.358865	MAD2L1
215277_at	0.00204	0.236721	PCDH1
219831_at	0.00204	0.269075	CDKL3
217641_at	0.00204	0.173152	GPR135
213900_at	0.00205	0.30984	FAM189A2
205727_at	0.00206	-0.165569	TEP1
203454_s_at	0.00206	0.446454	ATOX1
219055_at	0.00207	-0.269594	SRBD1
217946_s_at	0.00207	-0.475997	SAE1
205302_at	0.00207	1.08594	IGFBP1
215313_x_at	0.00207	-0.522346	HLA-A
207422_at	0.00208	0.210536	ADAM20
205313_at	0.00208	-0.418568	HNF1B
218876_at	0.00208	1.30337	TPPP3
215427_s_at	0.00209	0.323997	ZCCHC14
214367_at	0.00209	0.242916	RASGRP2
219318_x_at	0.00209	0.183642	MED31
210221_at	0.0021	0.335069	CHRNA3
202500_at	0.0021	0.383805	DNAJB2
220618_s_at	0.0021	0.277675	ZCWPW1
207622_s_at	0.0021	-0.390785	ABCF2
220621_at	0.0021	0.235464	FOXE3
217865_at	0.00211	-0.541404	RNF130
204358_s_at	0.00212	0.260083	FLRT2
209154_at	0.00212	-0.422204	TAX1BP3
205866_at	0.00212	1.16073	FCN3
212693_at	0.00212	-0.394905	MDN1
206655_s_at	0.00212	0.270527	GP1BB
210650_s_at	0.00212	-0.400819	PCLO
213286_at	0.00212	0.473908	ZFR
209361_s_at	0.00214	0.289705	PCBP4
201587_s_at	0.00214	-0.318756	IRAK1
217240_at	0.00214	0.344696	SIRPB1
212858_at	0.00215	-0.305015	PAQR4
214022_s_at	0.00215	-0.824729	IFITM1
221565_s_at	0.00216	-0.342955	CALHM2
215640_at	0.00216	0.19751	TBC1D2B
207514_s_at	0.00217	0.210637	GNAT1
209363_s_at	0.00217	0.43043	MED21
216592_at	0.00217	0.166937	MAGEC3
203671_at	0.00218	0.431906	TPMT
220759_at	0.00218	0.172595	EDDM3B
212914_at	0.00218	0.548572	CBX7
206284_x_at	0.00218	0.634973	CLTB
217899_at	0.00219	0.274736	TMEM214
217888_s_at	0.0022	-0.273823	ARFGAP1
218006_s_at	0.0022	-0.503372	ZNF22
204955_at	0.00222	-0.647433	SRPX
218762_at	0.00222	0.374252	ZNF574
201726_at	0.00222	-0.47032	ELAVL1
218024_at	0.00223	0.420967	MPC1
201529_s_at	0.00223	-0.585191	RPA1
219714_s_at	0.00224	-0.291867	CACNA2D3
219560_at	0.00224	0.304739	GNB1L
201189_s_at	0.00225	-0.403863	ITPR3
206868_at	0.00225	0.43618	STARD8
214880_x_at	0.00225	0.215089	CALD1
221521_s_at	0.00226	-0.285007	GINS2
204606_at	0.00226	-0.389783	CCL21
219480_at	0.00226	0.211312	SNAI1
219703_at	0.00227	-0.53829	MNS1
221658_s_at	0.00227	-0.329124	IL21R
217856_at	0.00228	0.431091	RBM8A
204817_at	0.00228	0.563534	ESPL1
219395_at	0.00229	0.396792	ESRP2
201394_s_at	0.00229	-0.454796	RBM5
210103_s_at	0.00229	0.237786	FOXA2
215784_at	0.00229	-0.270615	CD1E
217904_s_at	0.0023	0.426486	BACE1
211967_at	0.0023	-0.566912	TMEM123
206206_at	0.00231	-0.260758	CD180
200024_at	0.00233	-0.698185	RPS5
212224_at	0.00233	-0.944026	ALDH1A1
212727_at	0.00233	-0.356065	DLG3
204870_s_at	0.00233	0.200646	PCSK2
211676_s_at	0.00234	-0.715444	IFNGR1
206059_at	0.00234	0.943243	ZNF91
213486_at	0.00234	0.301898	COPG2IT1
211345_x_at	0.00234	-0.360451	EEF1G
212815_at	0.00235	-0.364421	ASCC3
210273_at	0.00235	0.272239	PCDH7
221286_s_at	0.00235	-0.784271	MZB1
203521_s_at	0.00235	-0.435849	ZNF318
216976_s_at	0.00235	-0.231044	RYK
215583_at	0.00236	0.268371	TMEM63A
208675_s_at	0.00236	-0.712733	DDOST
218990_s_at	0.00237	0.218175	SPRR3
216327_s_at	0.00237	0.213493	SIGLEC8
214844_s_at	0.00238	-0.572939	DOK5
221251_x_at	0.00239	0.279669	INO80B
222218_s_at	0.00239	-0.262227	PILRA
205806_at	0.0024	0.288655	ROM1
206197_at	0.0024	0.350918	NME5
207817_at	0.00241	0.187316	IFNW1
213001_at	0.00242	-0.364097	ANGPTL2
205981_s_at	0.00243	0.368001	ING2
202705_at	0.00243	-0.292977	CCNB2
203182_s_at	0.00244	-0.448651	SRPK2
205340_at	0.00244	-0.310244	ZBTB24
207381_at	0.00244	0.19098	ALOX12B
218661_at	0.00244	0.376166	NAA60
204962_s_at	0.00245	-0.24917	CENPA
213143_at	0.00245	0.382792	C2orf72
208146_s_at	0.00245	-0.618543	CPVL
204823_at	0.00245	-0.356563	NAV3
204256_at	0.00245	-0.572784	ELOVL6
212490_at	0.00246	0.307837	DNAJC8
202517_at	0.00246	0.261488	CRMP1
36019_at	0.00246	-0.407628	STK19
214624_at	0.00247	0.243116	UPK1A
214903_at	0.00247	0.314632	SYT2
204325_s_at	0.00247	0.217153	NF1
211376_s_at	0.00247	-0.481179	NSMCE4A
205917_at	0.00247	-0.533793	ZNF264
205441_at	0.00248	0.362388	OCEL1
217141_at	0.00249	0.134366	BTBD7
208615_s_at	0.0025	-0.645214	PTP4A2
201333_s_at	0.0025	0.498381	ARHGEF12
200709_at	0.0025	-0.524153	FKBP1A
215894_at	0.0025	-0.238834	PTGDR
213172_at	0.00251	-0.251269	TTC9
220218_at	0.00252	0.177426	SPATA6L
214354_x_at	0.00252	0.315644	SFTPB
210705_s_at	0.00253	-0.337812	TRIM5
204957_at	0.00253	-0.30773	ORC5
209030_s_at	0.00253	-0.415983	CADM1
218245_at	0.00254	0.496292	TSKU
201104_x_at	0.00255	-0.349514	NBPF14
209692_at	0.00256	0.381916	EYA2
210164_at	0.00256	-0.618065	GZMB
203827_at	0.00256	-0.603365	WIPI1
209381_x_at	0.00258	0.325399	SF3A2
221455_s_at	0.00258	0.172743	WNT3
208863_s_at	0.00258	-0.570408	SRSF1
219754_at	0.00259	0.252383	RBM41
221716_s_at	0.00259	0.37071	ACSBG2
213033_s_at	0.0026	-0.614652	NFIB
201031_s_at	0.0026	-0.658234	HNRNPH1
222275_at	0.0026	0.275937	MRPS30
217010_s_at	0.0026	0.265219	CDC25C
211432_s_at	0.00261	0.758795	TYRO3
201303_at	0.00261	-0.30308	EIF4A3
205657_at	0.00262	0.389811	HAAO
214648_at	0.00263	0.163615	GPX5
215102_at	0.00263	0.146108	DPY19L1P1
218130_at	0.00264	-0.418714	C17orf62
209424_s_at	0.00264	-0.782915	AMACR
218165_at	0.00265	-0.354455	MEAF6
206244_at	0.00265	0.252484	CR1
219379_x_at	0.00265	0.386747	ZNF358
215366_at	0.00266	0.18363	SNX13
203987_at	0.00266	-0.635161	FZD6
205291_at	0.00266	-0.321485	IL2RB
206210_s_at	0.00266	0.599036	CETP
203234_at	0.00267	-0.501948	UPP1
33322_i_at	0.00267	-0.876387	SFN
208957_at	0.00268	0.223712	ERP44
217911_s_at	0.00268	0.435792	BAG3
211735_x_at	0.00268	0.185994	SFTPC
220669_at	0.00268	0.149944	OTUD4
212688_at	0.00269	0.38548	PIK3CB
207366_at	0.0027	0.376626	KCNS1
216184_s_at	0.00271	0.281686	RIMS1
204336_s_at	0.00271	-0.383426	RGS19
201172_x_at	0.00272	-0.355247	ATP6V0E1
206783_at	0.00272	0.173908	FGF4
205056_s_at	0.00272	0.23204	GPR162
212683_at	0.00273	0.393286	SLC25A44
212008_at	0.00273	0.389757	UBXN4
206375_s_at	0.00273	0.225746	HSPB3
205779_at	0.00273	0.318891	RAMP2
206513_at	0.00274	-0.52736	AIM2
219242_at	0.00276	0.40215	CEP63
213352_at	0.00276	-0.368612	TMCC1
208869_s_at	0.00277	0.413915	GABARAPL1
220057_at	0.00278	0.282932	XAGE1E
206981_at	0.00279	0.207049	SCN4A
221586_s_at	0.00279	-0.274059	E2F5
218408_at	0.00279	0.380116	TIMM10
206684_s_at	0.0028	0.230302	ATF7
200866_s_at	0.0028	-0.800061	PSAP
204450_x_at	0.0028	0.266606	APOA1
213663_s_at	0.00281	0.649607	FAM134B
222280_at	0.00281	0.289272	TMEM147-AS1
209005_at	0.00281	0.355384	FBXL5
213877_x_at	0.00282	0.320976	TCEB2
208552_at	0.00282	0.202643	GRIK4
214271_x_at	0.00282	-0.264433	RPL12
219648_at	0.00284	-0.434295	MREG
218662_s_at	0.00284	-0.200537	NCAPG
202965_s_at	0.00285	-0.917728	CAPN6
210313_at	0.00286	-0.346044	LILRA4
208056_s_at	0.00286	-0.297123	CBFA2T3
209788_s_at	0.00286	-0.582039	ERAP1
209521_s_at	0.00286	0.369836	AMOT
209594_x_at	0.00287	0.252835	PSG9
219458_s_at	0.00289	0.212694	NSUN3
216428_x_at	0.00289	0.192643	KIR3DX1
201282_at	0.0029	-0.527991	OGDH
203554_x_at	0.00292	-0.401817	PTTG1
211663_x_at	0.00293	1.44375	PTGDS
212378_at	0.00293	-0.342163	GART
221764_at	0.00293	-0.394925	R3HDM4
203290_at	0.00294	-1.15003	HLA-DQA1
37793_r_at	0.00294	-0.228853	RAD51D
202642_s_at	0.00294	-0.443464	TRRAP
214952_at	0.00294	0.161795	NCAM1
202610_s_at	0.00295	-0.253841	MED14
206840_at	0.00295	1.21862	AFM
215507_x_at	0.00295	0.207177	RAB22A
220331_at	0.00296	0.624484	CYP46A1
208466_at	0.00297	0.236073	RAB3D
210189_at	0.00298	0.236236	HSPA1L
200750_s_at	0.00298	-0.70266	RAN
221485_at	0.00299	-0.545885	B4GALT5
212525_s_at	0.00299	0.328862	H2AFX
221177_at	0.003	0.136804	MIA2
211178_s_at	0.00301	-0.239065	PSTPIP1
203001_s_at	0.00303	-0.249577	STMN2
220553_s_at	0.00303	-0.374539	PRPF39
216507_at	0.00303	0.231197	TAPT1
215704_at	0.00303	0.25364	FLG
203260_at	0.00305	0.501366	HDDC2
204950_at	0.00305	-0.454617	CARD8
201805_at	0.00306	-0.465891	PRKAG1
214762_at	0.00306	0.230487	ATP6V1G2
218468_s_at	0.00308	-0.195659	GREM1
209825_s_at	0.00308	-0.221775	UCK2
218313_s_at	0.0031	-0.522807	GALNT7
222027_at	0.00311	0.454046	NUCKS1
219220_x_at	0.00312	0.315789	MRPS22
202361_at	0.00312	-0.398409	SEC24C
213257_at	0.00313	0.198298	SARM1
217502_at	0.00313	-0.308393	IFIT2
221012_s_at	0.00315	0.290213	TRIM8
214798_at	0.00315	0.336023	ATP2C2
202988_s_at	0.00316	-0.600453	RGS1
204135_at	0.00317	-0.627607	FILIP1L
219983_at	0.00318	-0.346599	HRASLS
203625_x_at	0.00319	-0.391813	SKP2
214382_at	0.00319	0.412908	UNC93A
203542_s_at	0.0032	0.625242	KLF9
203559_s_at	0.00321	0.808034	AOC1
201540_at	0.00322	-0.916917	FHL1
215429_s_at	0.00323	0.281864	ZNF428
35254_at	0.00323	-0.249102	TRAFD1
200757_s_at	0.00324	-0.374871	CALU
211059_s_at	0.00325	0.233095	GOLGA2
212076_at	0.00326	-0.299114	KMT2A
213414_s_at	0.00327	-0.659383	RPS19
205133_s_at	0.00329	0.430504	HSPE1
217199_s_at	0.00329	0.181656	STAT2
221897_at	0.00329	-0.333165	TRIM52
209417_s_at	0.0033	-0.555549	IFI35
206861_s_at	0.0033	0.323412	CGGBP1
221247_s_at	0.00331	-0.397275	RCC1L
201183_s_at	0.00332	-0.443754	CHD4
218540_at	0.00334	0.278013	THTPA
220793_at	0.00334	0.129833	SAGE1
218553_s_at	0.00334	0.233807	KCTD15
218116_at	0.00336	0.295364	C9orf78
202947_s_at	0.00336	-0.296162	GYPC
210523_at	0.00337	0.256604	BMPR1B
204511_at	0.00337	0.361778	FARP2
219104_at	0.00337	-0.311443	RNF141
219151_s_at	0.00339	-0.497518	RABL2B
216438_s_at	0.00339	-0.806715	TMSB4X
201078_at	0.00339	-0.497291	TM9SF2
219755_at	0.00341	0.280871	CBX8
207523_at	0.00341	0.150896	C6orf10
202702_at	0.00342	0.233591	TRIM26
211397_x_at	0.00342	0.227648	KIR2DL2
209222_s_at	0.00343	0.313856	OSBPL2
205828_at	0.00343	-0.181515	MMP3
207624_s_at	0.00344	0.300463	RPGR
204937_s_at	0.00344	0.449407	ZNF274
220116_at	0.00344	0.861011	KCNN2
205219_s_at	0.00344	-0.391409	GALK2
213727_x_at	0.00345	0.288081	MPPE1
210799_at	0.00345	0.245896	HTR1B
219033_at	0.00345	-0.306105	PARP8
212144_at	0.00346	0.280514	SUN2
216569_at	0.00346	0.167368	FABP3P2
216345_at	0.00347	0.239932	ZSWIM8
218103_at	0.00347	0.277689	FTSJ3
210416_s_at	0.00347	-0.233342	CHEK2
209117_at	0.00348	-0.42448	WBP2
213433_at	0.00348	0.197719	ARL3
203455_s_at	0.00349	-0.287457	SAT1
202469_s_at	0.00349	-0.372685	CPSF6
217115_at	0.00349	0.208607	MKRN7P
215093_at	0.00349	0.263947	NSDHL
215799_at	0.00353	0.190942	LOC101927051
207260_at	0.00353	0.258839	FEV
212657_s_at	0.00353	-0.495318	IL1RN
215300_s_at	0.00353	0.702943	FMO5
207314_x_at	0.00354	0.310322	KIR3DL1
206096_at	0.00354	0.149798	ZNF35
201225_s_at	0.00354	-0.471773	SRRM1
201970_s_at	0.00356	-0.445239	NASP
201027_s_at	0.00356	-0.438483	EIF5B
45749_at	0.00357	0.808478	FAM65A
202793_at	0.00358	-0.314493	LPCAT3
208186_s_at	0.00359	0.347396	LIPE
210409_at	0.00359	0.37471	AFDN-AS1
206980_s_at	0.00359	-0.18721	FLT3LG
210641_at	0.0036	0.158417	CAPN9
200971_s_at	0.00363	-0.288255	SERP1
208299_at	0.00363	0.254753	CACNA1I
212864_at	0.00364	0.376314	CDS2
208715_at	0.00364	0.25887	TMCO1
210270_at	0.00365	0.316831	RGS6
209962_at	0.00365	0.181801	EPOR
201663_s_at	0.00368	-0.267501	SMC4
221956_at	0.00369	0.264576	LRCH4
206928_at	0.0037	0.757495	ZNF124
216218_s_at	0.0037	-0.368662	PLCL2
200840_at	0.0037	-0.223761	KARS
214628_at	0.00371	0.292966	NHLH1
205576_at	0.00371	0.201437	SERPIND1
206613_s_at	0.00372	-0.293508	TAF1A
205071_x_at	0.00372	-0.345415	XRCC4
212708_at	0.00373	-0.491539	MSL1
220748_s_at	0.00373	0.536575	ZNF580
201067_at	0.00374	0.336203	PSMC2
209603_at	0.00375	-0.38486	GATA3
205307_s_at	0.00376	0.949611	KMO
218891_at	0.00376	0.229411	C10orf76
202188_at	0.00376	-0.29421	NUP93
40016_g_at	0.00377	0.488338	MAST4
203527_s_at	0.00377	0.230025	APC
222041_at	0.00377	0.320248	DPH1
220721_at	0.00378	0.1838	ZNF614
203510_at	0.00379	-0.508837	MET
206664_at	0.00379	0.096005	SI
214256_at	0.0038	0.287567	ATP10A
206949_s_at	0.0038	0.263922	RUSC1
216574_s_at	0.00381	-0.297765	RPE
219780_at	0.00381	0.255043	ZNF771
221209_s_at	0.00382	0.2072	OTOR
208631_s_at	0.00384	-0.632173	HADHA
221753_at	0.00385	-0.350913	SSH1
214613_at	0.00386	0.224275	GPR3
216957_at	0.00387	0.187441	USP22
203303_at	0.00387	0.426538	DYNLT3
205739_x_at	0.00387	-0.431498	ZNF107
217122_s_at	0.00388	-0.461512	SLC35E2
205113_at	0.00388	-0.374839	NEFM
214732_at	0.00388	0.193334	SP1
216272_x_at	0.00389	0.223246	SYDE1
221188_s_at	0.0039	0.55211	CIDEB
218355_at	0.0039	-0.190305	KIF4A
214812_s_at	0.0039	-0.400365	MOB1A
203210_s_at	0.00391	-0.187109	RFC5
206972_s_at	0.00391	0.164911	GPR161
202734_at	0.00391	0.333005	TRIP10
206761_at	0.00391	-0.307768	CD96
214010_s_at	0.00393	0.231215	ATP9B
220885_s_at	0.00393	0.202313	CENPJ
221554_at	0.00393	0.281888	STRADA
210025_s_at	0.00393	0.351122	CARD10
222270_at	0.00393	0.464398	PPP4R3B
215997_s_at	0.00394	-0.220006	CUL4B
202107_s_at	0.00395	-0.340414	MCM2
206030_at	0.00395	0.942731	ASPA
62212_at	0.00395	0.281724	C1orf50
211228_s_at	0.00396	-0.390607	RAD17
221093_at	0.00396	0.180574	BRD7P3
39966_at	0.00396	-0.189095	CSPG5
202617_s_at	0.00397	0.272151	MECP2
220442_at	0.00397	0.191743	GALNT4
220159_at	0.00398	0.31159	ABCA11P
208474_at	0.00399	0.314852	CLDN6
217951_s_at	0.004	-0.319879	PHF3
206283_s_at	0.004	0.667307	TAL1
218784_s_at	0.004	-0.29895	SAYSD1
218964_at	0.00402	0.308946	ARID3B
218831_s_at	0.00406	-0.488944	FCGRT
205300_s_at	0.00406	0.335381	SNRNP35
200656_s_at	0.00407	-0.470599	P4HB
217032_at	0.00409	0.265668	FOXD4
210938_at	0.00409	0.26815	PDX1
209844_at	0.0041	0.251642	HOXB13
213226_at	0.00411	-0.403452	CCNA2
206779_s_at	0.00411	0.143504	ASMT
210802_s_at	0.00414	-0.217047	DIMT1
218162_at	0.00414	-0.502552	OLFML3
213685_at	0.00417	0.33633	TCEB3-AS1
210440_s_at	0.00417	0.208055	CDC14A
217509_x_at	0.00418	0.266705	GRIK5
205712_at	0.0042	0.917505	PTPRD
210146_x_at	0.00422	-0.269066	LILRB2
207995_s_at	0.00424	0.195954	CLEC4M
204371_s_at	0.00424	0.291955	KHSRP
211721_s_at	0.00425	-0.210746	ZNF551
205619_s_at	0.00425	-0.174953	MEOX1
34471_at	0.00425	1.00088	MYH8
203754_s_at	0.00425	0.202943	BRF1
219451_at	0.00425	0.347072	MSRB2
218776_s_at	0.00426	-0.239096	TMEM62
211712_s_at	0.00426	0.504937	ANXA9
205318_at	0.00427	0.22956	KIF5A
200057_s_at	0.00429	-0.312174	NONO
214335_at	0.0043	0.290662	RPL18
214351_x_at	0.0043	-0.503025	RPL13
207500_at	0.00431	-0.137827	CASP5
213958_at	0.00431	-0.250729	CD6
215248_at	0.00433	0.220593	GRB10
205579_at	0.00433	-0.601942	HRH1
206154_at	0.00433	0.221713	RLBP1
206605_at	0.00434	0.174585	ENDOU
207890_s_at	0.00434	0.190282	MMP25
207073_at	0.00435	0.229334	CDKL2
217918_at	0.00435	0.264991	DYNLRB1
213832_at	0.00435	0.908003	KCND3
204711_at	0.00436	-0.205271	KIAA0753
220076_at	0.00437	0.236055	ANKH
206483_at	0.00438	0.326156	LRRC6
208451_s_at	0.00438	-0.954707	C4A
220212_s_at	0.00439	-0.23208	THADA
213038_at	0.00439	0.184321	RNF19B
214717_at	0.0044	0.126552	PKI55
214858_at	0.00441	0.182515	PP14571
203965_at	0.00443	-0.290395	USP20
205743_at	0.00443	0.359607	STAC
221861_at	0.00444	0.542134	ARRB1
212340_at	0.00444	0.251144	YIPF6
218984_at	0.00446	-0.373246	PUS7
210293_s_at	0.00446	-0.365717	SEC23B
211722_s_at	0.00447	0.202186	HDAC6
208331_at	0.00447	0.208666	BPY2
205010_at	0.00447	-0.23442	GNL3L
217730_at	0.00448	-0.359287	TMBIM1
217075_x_at	0.00448	0.160236	KMT2B
213306_at	0.00449	0.460739	MPDZ
213248_at	0.00449	0.622432	LOC730101
78047_s_at	0.0045	0.353979	MMP24-AS1
218627_at	0.0045	-0.418533	DRAM1
217992_s_at	0.00451	-0.328317	EFHD2
207741_x_at	0.00451	-0.244142	TPSAB1
214051_at	0.00451	-0.52298	TMSB15A
220202_s_at	0.00452	-0.346313	RC3H2
222305_at	0.00452	0.15442	HK2
202481_at	0.00452	0.600488	DHRS3
207020_at	0.00453	0.260463	HSF2BP
221664_s_at	0.00453	-0.380388	F11R
206082_at	0.00456	-0.552035	HCP5
206460_at	0.00457	-0.284604	AJAP1
220740_s_at	0.00459	0.417544	SLC12A6
61734_at	0.00459	-0.207342	RCN3
212719_at	0.0046	0.301214	PHLPP1
203149_at	0.0046	0.55943	NECTIN2
213120_at	0.00461	-0.224176	UHRF1BP1L
41386_i_at	0.00461	0.373482	KDM6B
204307_at	0.00463	0.232163	TECPR2
214906_x_at	0.00463	0.2296	N4BP2L1
220763_at	0.00464	0.207963	HSPA12A
209406_at	0.00465	-0.476159	BAG2
[truncated: 2,568 more rows]
