# Supplementary material for: Genetic/epigenetic RNA dysregulation in type 2 diabetes mellitus complicated with ischemic heart disease
Source: Front Endocrinol (Lausanne). 2025 Oct 31;16:1687145. doi: 10.3389/fendo.2025.1687145 (PMC12615181; doi:10.3389/fendo.2025.1687145)
Supplement: Supplementary file 4 [file DataSheet4.xlsx]

## Sheet: GSE19339.top.table
ID	P.Value	logFC	Gene.symbol
216598_s_at	2.55e-08	-7.70577	CCL2
223484_at	2.6e-08	-7.34506	C15orf48
214091_s_at	1.39e-07	-3.23972	GPX3
210004_at	2.05e-07	-6.73563	OLR1
212464_s_at	3.27e-07	-8.6231	FN1
217997_at	3.94e-07	-5.1805	PHLDA1
204517_at	4.65e-07	-6.2923	PPIC
204420_at	6.42e-07	-3.46589	FOSL1
226497_s_at	9e-07	-5.76429	FLT1
209774_x_at	9.18e-07	-5.46167	CXCL2
208747_s_at	1.02e-06	-4.21039	C1S
210139_s_at	1.11e-06	-5.59687	PMP22
227481_at	1.23e-06	-4.8424	CNKSR3
202087_s_at	1.35e-06	-5.21629	CTSL
209270_at	1.37e-06	-3.44516	LAMB3
1560861_at	1.55e-06	3.26232	THRA1
238873_at	1.58e-06	3.18223	NPC1
212154_at	1.64e-06	-5.48678	SDC2
1554110_at	2.14e-06	-3.40653	CDCP1
243894_at	2.18e-06	-4.17332	SLC41A2
212444_at	2.34e-06	-4.7204	GPRC5A
231907_at	2.38e-06	-2.05412	ABL2
227278_at	2.4e-06	-1.80305	TAF13
210512_s_at	3.03e-06	-3.83334	VEGFA
1553690_at	3.5e-06	2.24937	SGO1
223454_at	3.64e-06	-2.35989	CXCL16
201785_at	3.66e-06	-6.75611	RNASE1
205476_at	3.72e-06	-5.34022	CCL20
229844_at	3.74e-06	2.27608	FOXP1
230422_at	3.96e-06	-5.11965	FPR3
202351_at	4.66e-06	-3.23876	ITGAV
212817_at	4.99e-06	-1.70959	DNAJB5
201069_at	5.27e-06	-4.47011	MMP2
201042_at	5.29e-06	-5.55985	TGM2
1556471_at	5.84e-06	3.23869	SCML4
207719_x_at	5.95e-06	-1.76842	CEP170
201667_at	6.43e-06	-7.28191	GJA1
220009_at	6.51e-06	-2.54159	LONRF3
221009_s_at	6.55e-06	-5.02237	ANGPTL4
214026_s_at	6.87e-06	-1.94039	SPRED2
212230_at	7.42e-06	-6.2765	PLPP3
204032_at	7.51e-06	-2.26762	BCAR3
223723_at	7.74e-06	-2.85473	MELTF
236646_at	7.77e-06	-3.84292	TMEM52B
209240_at	7.85e-06	1.85232	OGT
221897_at	7.93e-06	1.82395	TRIM52
201141_at	8.42e-06	-6.89259	GPNMB
210743_s_at	9.29e-06	1.71442	CDC14A
208510_s_at	9.55e-06	-4.59227	PPARG
201325_s_at	9.58e-06	-4.22212	EMP1
202628_s_at	9.83e-06	-5.85052	SERPINE1
209386_at	1.03e-05	-6.7027	TM4SF1
218880_at	1.05e-05	-2.25736	FOSL2
1553876_at	1.06e-05	4.238	SAMD3
212980_at	1.12e-05	1.81265	AHSA2
204656_at	1.13e-05	-2.40413	SHB
209183_s_at	1.19e-05	-5.22142	C10orf10
202052_s_at	1.21e-05	-5.34672	RAI14
1558786_at	1.24e-05	2.57569	TSPAN3
235660_at	1.25e-05	1.89207	LOC103611081
212354_at	1.28e-05	-5.72818	SULF1
231075_x_at	1.3e-05	-2.90065	ABI2
201744_s_at	1.33e-05	-3.35099	LUM
219522_at	1.35e-05	-2.63931	FJX1
1568574_x_at	1.38e-05	-8.0945	SPP1
224799_at	1.42e-05	-2.24236	NDFIP2
209149_s_at	1.42e-05	-1.63847	TM9SF1
209191_at	1.49e-05	-3.7449	TUBB6
232521_at	1.51e-05	2.58607	PCSK7
210858_x_at	1.55e-05	1.80621	ATM
227034_at	1.56e-05	-3.05077	SOWAHC
236787_at	1.71e-05	-2.84092	LOC101928173
204438_at	1.76e-05	-4.00758	MRC1
223019_at	1.79e-05	-1.58444	FAM129B
231387_at	1.81e-05	-2.29908	PXDC1
228274_at	1.81e-05	-1.91763	SDSL
231377_at	1.83e-05	2.31355	CXorf65
202134_s_at	1.93e-05	-5.25065	WWTR1
212977_at	1.96e-05	-4.71941	ACKR3
209781_s_at	1.96e-05	-1.35576	KHDRBS3
207850_at	1.97e-05	-5.94675	CXCL3
202411_at	2.02e-05	-3.59508	IFI27
211434_s_at	2.05e-05	-3.05986	CCRL2
243366_s_at	2.13e-05	2.16659	ITGA4
243423_at	2.13e-05	2.96618	TNIP1
202345_s_at	2.14e-05	-3.96023	FABP5
1554520_at	2.22e-05	2.24398	LOC283861
208075_s_at	2.25e-05	-4.55282	CCL7
209099_x_at	2.33e-05	-3.16905	JAG1
1558135_at	2.38e-05	2.16119	TAF11
206028_s_at	2.41e-05	-3.61911	MERTK
1569940_at	2.42e-05	1.80682	SLC6A16
235369_at	2.44e-05	1.78724	C14orf28
241792_x_at	2.46e-05	1.83606	LUC7L3
201096_s_at	2.58e-05	-1.31335	ARF4
219558_at	2.66e-05	-2.39314	ATP13A3
204575_s_at	2.82e-05	-5.6917	MMP19
222939_s_at	2.83e-05	-5.06467	SLC16A10
202291_s_at	2.85e-05	-6.9899	MGP
201212_at	2.87e-05	-5.6453	LGMN
206675_s_at	2.88e-05	-2.90057	SKIL
228092_at	2.93e-05	-2.23447	CREM
213522_s_at	2.98e-05	-2.29066	CSNK1D
1569482_at	3.07e-05	1.7716	TNRC6C
238996_x_at	3.25e-05	-1.43963	ALDOA
221264_s_at	3.31e-05	1.49592	TARDBP
213650_at	3.53e-05	1.44938	GOLGA8A
242239_at	3.55e-05	1.99492	NSUN6
222402_at	3.63e-05	-1.50384	POMP
1565818_s_at	3.69e-05	1.30794	IKZF1
210288_at	3.71e-05	2.63595	KLRG1
238656_at	3.77e-05	1.83446	RAD50
203706_s_at	3.94e-05	-1.92591	FZD7
243206_at	3.99e-05	1.73208	CEP95
227178_at	4.02e-05	2.09206	CELF2
210895_s_at	4.12e-05	-1.79986	CD86
225189_s_at	4.13e-05	-3.0598	RAPH1
235217_at	4.42e-05	2.13551	LINC01004
240572_s_at	4.45e-05	1.94753	LOC374443
208613_s_at	4.47e-05	-3.30681	FLNB
240088_at	4.51e-05	1.86835	PDE5A
234759_at	4.55e-05	1.98269	LOC100287497
201215_at	4.67e-05	-5.66308	PLS3
217975_at	5.01e-05	-4.82755	TCEAL9
214174_s_at	5.06e-05	-3.25716	PDLIM4
232931_at	5.1e-05	1.67152	SNRNP200
201489_at	5.12e-05	-2.17974	PPIF
217875_s_at	5.19e-05	-1.29715	PMEPA1
205367_at	5.22e-05	-1.92425	SH2B2
242566_at	5.37e-05	-1.15302	VASH1
222900_at	5.4e-05	-4.1902	NRIP3
234474_x_at	5.51e-05	2.20684	IL6ST
211980_at	5.59e-05	-5.8696	COL4A1
207978_s_at	5.63e-05	-4.20229	NR4A3
203868_s_at	5.73e-05	-6.23658	VCAM1
204015_s_at	5.79e-05	-3.24709	DUSP4
203665_at	5.8e-05	-3.28233	HMOX1
218067_s_at	5.86e-05	1.13683	ARGLU1
1553220_at	5.98e-05	1.98583	FAM117B
230130_at	6.07e-05	-2.41779	SLIT2
205349_at	6.18e-05	-2.2299	GNA15
203395_s_at	6.2e-05	-1.85741	HES1
202237_at	6.27e-05	-5.31355	NNMT
219700_at	6.31e-05	2.95268	PLXDC1
223875_s_at	6.36e-05	1.26782	EPC1
210925_at	6.36e-05	2.3114	CIITA
217419_x_at	6.37e-05	-1.59208	AGRN
241962_at	6.39e-05	2.27493	NT5DC1
219213_at	6.55e-05	-2.53291	JAM2
204580_at	6.56e-05	-7.61746	MMP12
1557915_s_at	6.61e-05	-1.99991	GSTO1
223064_at	6.69e-05	-1.16202	RNF181
229242_at	6.71e-05	-2.91662	TNFSF15
1555240_s_at	6.87e-05	-2.9403	GNG12
243024_at	6.9e-05	1.11786	ZNF394
212067_s_at	6.93e-05	-1.73651	C1R
1554036_at	7.04e-05	2.70255	ZBTB24
235030_at	7.11e-05	1.96186	NXPE3
213653_at	7.19e-05	2.25779	METTL3
226950_at	7.34e-05	-4.15978	ACVRL1
213425_at	7.55e-05	-2.2934	WNT5A
218368_s_at	7.83e-05	-1.76333	TNFRSF12A
201953_at	7.97e-05	-1.19057	CIB1
211038_s_at	8.1e-05	1.45126	CROCCP2
231120_x_at	8.1e-05	-1.42711	PKIB
242492_at	8.15e-05	1.37197	CLNS1A
200878_at	8.16e-05	-3.59229	EPAS1
219751_at	8.37e-05	1.82371	SETD6
205099_s_at	8.39e-05	-1.60485	CCR1
214686_at	8.39e-05	1.33723	ZNF266
235982_at	8.52e-05	3.86684	FCRL1
201169_s_at	8.54e-05	-2.73431	BHLHE40
213793_s_at	8.57e-05	-1.85055	HOMER1
227954_at	8.64e-05	-2.02248	ITPRIPL2
1563445_x_at	8.66e-05	-3.00086	CTSLP8
213905_x_at	8.72e-05	-5.69339	BGN
218854_at	8.72e-05	-1.30787	DSE
202479_s_at	8.82e-05	2.97654	TRIB2
206287_s_at	8.9e-05	1.54504	ITIH4
225171_at	9.18e-05	-2.41853	ARHGAP18
203927_at	9.29e-05	-1.64056	NFKBIE
229707_at	9.31e-05	2.38597	ZNF606
1559045_at	9.46e-05	1.24414	LOC100128288
1559369_at	9.54e-05	2.11118	TRAPPC13
236165_at	9.67e-05	2.50629	MSL3
212909_at	9.69e-05	-1.20242	LYPD1
235415_at	9.82e-05	1.45444	RPRD2
212266_s_at	0.000101	1.3867	SRSF5
238880_at	0.000101	1.56974	GTF3A
202250_s_at	0.000103	1.27287	DCAF8
225079_at	0.000103	-2.97359	EMP2
205255_x_at	0.000104	1.44217	TCF7
211207_s_at	0.000104	2.94837	ACSL6
227113_at	0.000105	2.2782	ADHFE1
223767_at	0.000107	-1.82431	GPR84
36711_at	0.000108	-2.76235	MAFF
221919_at	0.00011	1.74947	HNRNPA1
218815_s_at	0.000111	-3.26823	TMEM51
242003_at	0.000111	1.70391	ERICH1
213383_at	0.000111	1.35911	SBF1
203159_at	0.000114	1.20322	GLS
228426_at	0.000115	3.15267	CLEC2D
202792_s_at	0.000118	1.48006	PPP6R2
232794_at	0.00012	1.83628	LOC153682
1552583_s_at	0.000123	1.7545	ABCC13
224204_x_at	0.000124	-2.46487	ARNTL2
207433_at	0.000124	-1.47088	IL10
212755_at	0.000125	1.48954	MON2
221019_s_at	0.000127	-5.86425	COLEC12
209696_at	0.000127	-2.39823	FBP1
218920_at	0.000133	1.25195	FAM193B
209101_at	0.000133	-6.38303	CTGF
235231_at	0.000134	1.49674	ZNF789
204440_at	0.000135	-3.46574	CD83
203608_at	0.000138	2.4817	ALDH5A1
205462_s_at	0.000141	-1.69086	HPCAL1
201289_at	0.000141	-6.06959	CYR61
207543_s_at	0.000141	-2.36275	P4HA1
219890_at	0.000142	-3.62883	CLEC5A
1556567_at	0.000143	1.69895	NAP1L4
227321_at	0.000143	1.24132	GATS
1555233_at	0.000144	-5.75562	RHOJ
201449_at	0.000145	1.31928	TIA1
229123_at	0.000146	0.940158	ZNF224
225341_at	0.000147	2.10815	MTERF2
227951_s_at	0.000147	1.22255	FAM98C
226559_at	0.000149	-1.155	IER5L
242208_at	0.000149	2.09754	ZNF37BP
236668_at	0.00015	2.3352	LOC101926967
1559190_s_at	0.000152	3.22985	RDH13
214239_x_at	0.000153	-3.12186	PCGF2
215537_x_at	0.000154	-1.41649	DDAH2
203569_s_at	0.000154	1.63657	OFD1
230186_at	0.000156	-1.24785	TMEM136
201185_at	0.000158	-3.51486	HTRA1
201842_s_at	0.000159	-6.87893	EFEMP1
1558647_at	0.00016	-3.98453	SH3D19
226000_at	0.000163	-3.03544	CTTNBP2NL
215321_at	0.000163	2.13915	RUNDC3B
219265_at	0.000164	-1.89044	MOB3B
205890_s_at	0.000165	-3.40297	UBD
1559449_a_at	0.000165	1.08971	ZNF254
238524_at	0.000169	1.6173	DENND2D
229820_at	0.000172	1.38868	LINC00969
203580_s_at	0.000172	2.00192	SLC7A6
209536_s_at	0.000173	-1.82961	EHD4
209210_s_at	0.000174	-4.8482	FERMT2
227384_s_at	0.000176	1.66517	LOC727820
202380_s_at	0.000178	1.94107	NKTR
202638_s_at	0.000178	-2.83601	ICAM1
1560752_at	0.000179	1.76125	FBXW2
1568783_at	0.000179	1.80552	SREK1
211106_at	0.000179	2.51431	SUPT3H
238109_at	0.00018	1.3291	ZNF782
201101_s_at	0.000183	0.95863	BCLAF1
218254_s_at	0.000185	-1.46156	SAR1B
228910_at	0.000186	-1.51076	CD82
243602_at	0.000188	2.43162	MGC40069
244354_at	0.000193	1.85038	STRN
226534_at	0.000193	-3.16083	KITLG
212298_at	0.000194	-5.10337	NRP1
200984_s_at	0.000195	-2.87812	CD59
226099_at	0.0002	-2.8014	ELL2
219952_s_at	0.000202	-1.66308	MCOLN1
210809_s_at	0.000204	-6.32602	POSTN
225740_x_at	0.000207	1.10607	MDM4
1560172_at	0.000208	1.68614	INTS10
1552788_a_at	0.000208	1.48793	HELB
227353_at	0.000212	2.20579	TMC8
202252_at	0.000212	-2.27421	RAB13
232362_at	0.000213	1.59709	CCDC18
201543_s_at	0.000213	-1.22776	SAR1A
203128_at	0.000216	1.54856	SPTLC2
244416_at	0.000216	2.00084	TTC17
212225_at	0.000218	3.76928	EIF1
205542_at	0.000218	-2.11831	STEAP1
241791_at	0.000219	2.39464	TTN
231779_at	0.000221	-1.75166	IRAK2
208498_s_at	0.000222	2.03603	AMY1A
1559186_at	0.000223	2.32029	PRKXP1
242281_at	0.000224	-2.0814	GLUL
212096_s_at	0.000224	-3.80711	MTUS1
201653_at	0.000227	-1.24713	CNIH1
232725_s_at	0.000228	0.997077	MS4A6A
1558768_at	0.000231	1.35482	DNAH1
211379_x_at	0.000233	-1.93598	B3GALNT1
203650_at	0.000234	-3.66293	PROCR
235561_at	0.000236	1.83852	TXNL1
231093_at	0.000237	3.84402	FCRL3
235961_at	0.000237	-1.33053	GPR161
230258_at	0.000238	-1.6734	GLIS3
1558372_at	0.00024	1.70683	CNOT7
209170_s_at	0.000244	2.30227	GPM6B
221371_at	0.000245	-1.40474	TNFSF18
207186_s_at	0.000246	1.12744	BPTF
201666_at	0.000248	-3.26768	TIMP1
224202_at	0.000256	1.91129	SUFU
209122_at	0.000256	-3.40204	PLIN2
203155_at	0.000257	1.02842	SETDB1
228289_at	0.000261	0.88981	BRD7
226697_at	0.000262	-2.97762	FAM114A1
231852_at	0.000262	-1.30626	ERI1
223230_at	0.000264	0.957606	PRPF38A
231866_at	0.000264	1.19379	LNPEP
1561759_at	0.000271	2.69264	LOC645513
201431_s_at	0.000272	-4.19086	DPYSL3
224182_x_at	0.000274	-1.15883	SEMA6B
1557065_at	0.000274	1.25015	YLPM1
1554795_a_at	0.000274	-0.987302	FBLIM1
201809_s_at	0.000274	-2.66088	ENG
222399_s_at	0.00028	-0.883302	TM9SF3
200700_s_at	0.000282	-1.23917	KDELR2
220219_s_at	0.000283	1.15218	LRRC37A
201976_s_at	0.000286	-3.52251	MYO10
236294_at	0.000286	1.93166	HUWE1
200776_s_at	0.000287	-1.26956	BZW1
229881_at	0.000288	3.05248	KLF12
232044_at	0.000293	1.3326	RBBP6
201994_at	0.000299	-1.26605	MORF4L2
212406_s_at	0.000299	1.16439	PCMTD2
212763_at	0.0003	-2.14977	CAMSAP2
209621_s_at	0.0003	-2.46756	PDLIM3
213475_s_at	0.000308	1.59971	ITGAL
201745_at	0.000308	-1.02383	TWF1
213988_s_at	0.00031	-1.18825	SAT1
210948_s_at	0.000311	3.25926	LEF1
215013_s_at	0.000311	2.52016	USP34
239930_at	0.000317	1.20924	GALNT2
226706_at	0.000318	-1.41597	QSOX1
212987_at	0.000319	1.05211	FBXO9
228449_at	0.000319	1.26469	MORC2
1558712_at	0.00032	1.50353	TMEM134
214339_s_at	0.000323	2.0678	MAP4K1
206708_at	0.000327	1.02173	FOXN2
219134_at	0.000327	-4.95719	ADGRL4
204647_at	0.000331	-1.50372	HOMER3
202030_at	0.000336	-1.30247	BCKDK
203187_at	0.000337	-2.56471	DOCK1
219257_s_at	0.000339	-2.33165	SPHK1
201969_at	0.000342	1.51839	NASP
241705_at	0.000344	1.73542	ABCA5
237495_at	0.000345	1.51377	MPP7
1555326_a_at	0.000347	-2.48989	ADAM9
200685_at	0.000348	2.01856	SRSF11
222920_s_at	0.000348	2.09567	TESPA1
209568_s_at	0.000349	-3.06921	RGL1
230102_at	0.000349	-2.7523	ETV5
1565716_at	0.000352	2.42552	FUS
228384_s_at	0.000354	1.54615	PYROXD2
207394_at	0.000354	1.12813	ZNF137P
221639_x_at	0.000356	-1.14313	LOC102723559
228007_at	0.000356	1.07305	CEP85L
229202_at	0.000357	1.83281	PCNX2
239695_at	0.000364	1.93698	JAK1
1558369_at	0.000364	2.66033	MPHOSPH9
230142_s_at	0.000365	1.49337	CIRBP
227542_at	0.000365	-2.09618	SOCS6
203530_s_at	0.000367	-1.11554	STX4
205680_at	0.000368	-2.34134	MMP10
212677_s_at	0.000368	1.13508	CEP68
224657_at	0.000369	-4.53176	ERRFI1
212179_at	0.000372	1.50124	PNISR
241894_at	0.000373	-1.47944	VMO1
202598_at	0.000374	-2.29619	S100A13
207121_s_at	0.000374	-1.60891	MAPK6
210607_at	0.000375	1.82574	FLT3LG
214390_s_at	0.000378	-2.83687	BCAT1
227732_at	0.000386	1.679	ATXN7L1
216727_at	0.000387	1.32274	STK38
207069_s_at	0.000388	-2.23587	SMAD6
235423_at	0.000389	1.3101	ORC2
223896_at	0.000393	2.1789	FKSG29
215105_at	0.000393	2.05823	N4BP2L2-IT2
228348_at	0.000394	1.78276	LINS1
201660_at	0.000394	-1.66556	ACSL3
242318_at	0.000395	1.95781	TAPT1
224591_at	0.000396	0.790912	HP1BP3
234849_at	0.000396	2.73046	YME1L1
210457_x_at	0.000398	-1.15775	HMGA1
38037_at	0.000399	-3.69721	HBEGF
226570_at	0.000399	-2.17936	ATP1B3
225141_at	0.0004	0.923033	NFATC3
1557166_at	0.000401	1.40423	PDCD4
236832_at	0.000404	1.81778	ADCY10P1
214956_at	0.000405	1.04998	AAK1
228752_at	0.000405	1.41244	CRACR2A
1552362_a_at	0.000405	1.47307	LEAP2
215022_x_at	0.000407	1.25197	ZNF33B
207497_s_at	0.000409	1.25916	MS4A2
58696_at	0.000413	-1.66159	EXOSC4
229814_at	0.000415	1.47801	TNFAIP8
218758_s_at	0.000417	-0.834696	RRP1
207030_s_at	0.000418	-3.80449	CSRP2
223471_at	0.000426	0.867649	RAB3IP
235661_at	0.000429	1.60317	POU2F2
227641_at	0.00043	3.10909	FBXL16
223722_at	0.000438	-1.30178	DNAJC12
200986_at	0.000439	-2.49636	SERPING1
208789_at	0.000442	-4.42544	PTRF
222979_s_at	0.000444	-1.23266	SURF4
207861_at	0.000445	-3.50535	CCL22
203718_at	0.000445	-0.85819	PNPLA6
227998_at	0.00045	-3.02861	S100A16
243759_at	0.000452	2.50704	SCAF4
214163_at	0.000455	1.74718	HSPB11
1568815_a_at	0.000457	1.13398	DDX50
221994_at	0.000458	-1.22026	PDLIM5
201959_s_at	0.000459	1.18908	MYCBP2
214866_at	0.000462	-2.87776	PLAUR
232207_at	0.000464	1.21624	GUSBP4
225246_at	0.000466	0.891327	STIM2
214539_at	0.000466	2.00848	SERPINB10
1554623_x_at	0.000468	0.875868	DGKE
215351_at	0.000468	1.69726	RTCA
203313_s_at	0.000468	-2.10339	TGIF1
217858_s_at	0.00047	-1.63346	ARMCX3
213065_at	0.000471	1.05846	ZFC3H1
243762_at	0.000473	-0.912233	LINC01297
206868_at	0.000473	-1.45732	STARD8
237334_at	0.000474	2.43502	SFXN2
232262_at	0.000474	1.88147	PIGL
213011_s_at	0.000475	-1.57837	TPI1
204121_at	0.00048	-2.29988	GADD45G
212681_at	0.000486	-2.29301	EPB41L3
222670_s_at	0.000487	-2.19852	MAFB
221595_at	0.000488	1.33942	RBM48
212900_at	0.00049	-1.22342	SEC24A
228929_at	0.000492	1.03438	DNASE1
204858_s_at	0.000492	-1.04256	TYMP
213242_x_at	0.000495	-0.857289	CEP170B
202620_s_at	0.000496	-5.42836	PLOD2
205364_at	0.000497	-1.67757	ACOX2
218325_s_at	0.000497	0.985045	DIDO1
219886_at	0.000497	1.64601	CEP97
208751_at	0.000498	-1.04784	NAPA
223915_at	0.000498	-1.76553	BCOR
203666_at	0.0005	-3.79349	CXCL12
202543_s_at	0.000503	-1.21377	GMFB
201116_s_at	0.000505	-3.6712	CPE
215894_at	0.000513	3.11878	PTGDR
213450_s_at	0.000519	-1.23647	ICOSLG
225418_at	0.000525	-1.35406	NECTIN2
216527_at	0.000526	1.05827	HCG18
233324_at	0.000527	1.25524	TRERF1
230180_at	0.000529	1.61422	DDX17
226934_at	0.000529	1.65821	CPSF6
1558750_a_at	0.000529	0.969084	ARHGAP11B
214038_at	0.000531	-1.96258	CCL8
221905_at	0.000531	1.22389	CYLD
225385_s_at	0.000532	-1.39174	HNRNPLL
224046_s_at	0.000534	0.961713	PDE7A
1569739_at	0.000535	1.47083	LOC221946
206910_x_at	0.000535	-0.925722	CFHR2
227668_at	0.000535	1.07318	TEPSIN
201427_s_at	0.000536	-4.91099	SEPP1
1555997_s_at	0.000537	-2.48913	IGFBP5
213615_at	0.000541	1.35447	LPCAT3
235890_at	0.000542	1.29622	TBL1XR1
206150_at	0.000543	1.78809	CD27
235046_at	0.000545	3.38089	INPP4B
225532_at	0.000546	-2.03822	CABLES1
244008_at	0.00055	2.20244	PARP8
232165_at	0.000551	1.93763	EPPK1
228211_at	0.000551	1.17174	ERCC6L2
226776_at	0.000553	1.0274	ENY2
205316_at	0.000557	1.96272	SLC15A2
228781_at	0.000558	1.51813	OBFC1
204998_s_at	0.000562	-2.8122	ATF5
209344_at	0.000573	-1.86162	TPM4
225288_at	0.000578	-1.50964	COL27A1
239648_at	0.000579	-2.28846	DCUN1D3
242850_at	0.00058	1.33185	HMBOX1
203510_at	0.000582	-2.22809	MET
233198_at	0.000583	1.3804	GOLGA2P5
206565_x_at	0.000584	1.19323	SMA4
226019_at	0.000584	1.15904	OMA1
228039_at	0.000584	0.929187	DDX46
226587_at	0.000585	1.49413	PWAR6
229498_at	0.000586	1.33071	MBNL3
230918_at	0.00059	1.99025	GALK2
228577_x_at	0.000591	1.26917	ODF2L
227867_at	0.000598	2.46834	TRABD2A
202464_s_at	0.0006	-1.30248	PFKFB3
222451_s_at	0.0006	-1.76413	ZDHHC9
204180_s_at	0.000602	-0.99231	ZBTB43
203258_at	0.000603	-0.956692	DRAP1
212680_x_at	0.000604	-1.53676	PPP1R14B
206828_at	0.000606	3.27504	TXK
239635_at	0.000607	1.53272	RBM14
229047_at	0.000607	1.26725	PLEKHB1
1563674_at	0.000609	3.41096	FCRL2
238135_at	0.000609	2.20678	AGTRAP
210163_at	0.000615	-1.15696	CXCL11
1554519_at	0.000615	-2.41831	CD80
235511_at	0.000616	1.49572	RBM4
206136_at	0.000617	-1.00229	FZD5
213606_s_at	0.000621	-1.15347	ARHGDIA
1558795_at	0.000628	2.59091	LOC101928307
228346_at	0.000633	0.867544	ZNF844
210692_s_at	0.000633	-3.11547	SLC43A3
227891_s_at	0.000635	1.2701	TAF15
225738_at	0.000638	-1.31566	RAPGEF1
206034_at	0.000641	-1.21051	SERPINB8
230350_at	0.000641	1.27601	TIAL1
209754_s_at	0.000643	1.6264	TMPO
37152_at	0.000646	-1.39538	PPARD
226474_at	0.000652	1.28675	NLRC5
202581_at	0.000659	-1.71713	HSPA1A
204416_x_at	0.000663	-6.41048	APOC1
229029_at	0.000664	2.47808	CAMK4
226955_at	0.000665	-3.67463	AFAP1L1
202071_at	0.000673	-3.09811	SDC4
226686_at	0.000673	-1.66179	CISD2
200712_s_at	0.000674	-1.1479	MAPRE1
217624_at	0.000683	1.75854	PDAP1
223999_at	0.00069	1.78459	PPIL2
1553369_at	0.000696	2.8516	FAM129C
225665_at	0.0007	-1.28108	ZAK
205368_at	0.000701	-1.19692	FAM131B
226837_at	0.000704	-3.10661	SPRED1
226496_at	0.000705	0.997655	ZCCHC7
236079_at	0.000712	2.43321	LOC202025
1558740_s_at	0.000715	1.40449	LOC105369662
1554411_at	0.000717	-1.19915	CTNNB1
210511_s_at	0.000718	-2.77388	INHBA
201627_s_at	0.00072	-1.96281	INSIG1
218795_at	0.000724	1.03413	ACP6
209035_at	0.000725	-0.777655	MDK
1554671_a_at	0.000725	1.27778	SRRM2
1552320_a_at	0.000728	2.7887	CCDC65
208422_at	0.000734	-4.05366	MSR1
203413_at	0.000739	3.31201	NELL2
200770_s_at	0.000739	-3.13016	LAMC1
228336_at	0.000742	1.24725	PWWP2A
242079_at	0.000742	-0.882185	RGS12
214305_s_at	0.000743	0.954854	SF3B1
1556905_at	0.000747	1.37066	ZNF577
234694_at	0.000752	-0.944473	CNTROB
216253_s_at	0.000753	-1.44783	PARVB
201743_at	0.000757	-1.37309	CD14
229635_at	0.000759	-3.01465	LINC01094
203423_at	0.000762	-1.82144	RBP1
235973_at	0.000765	0.93657	TRIP11
228097_at	0.000765	2.22365	MYLIP
230379_x_at	0.000766	0.929951	NDUFAF7
212724_at	0.000767	-3.82351	RND3
228308_at	0.000771	1.27438	FKBP11
222570_at	0.000772	-2.74458	NCS1
1560156_at	0.000774	1.49509	LOC101928054
200650_s_at	0.000778	-1.22326	LDHA
212246_at	0.000783	-1.46864	MCFD2
202194_at	0.000783	-0.962076	TMED5
227504_s_at	0.000783	1.49709	MED28
205437_at	0.000787	0.877526	ZNF211
209447_at	0.000787	1.22274	SYNE1
205671_s_at	0.000789	2.97338	HLA-DOB
1552478_a_at	0.000791	-0.959221	IRF6
214341_at	0.000793	1.99389	AP1G2
232664_at	0.000797	1.81174	LINC00954
213666_at	0.000804	1.66431	2006-09-01
209953_s_at	0.000809	-1.03832	CDC37
226701_at	0.000813	-3.43167	GJA5
204011_at	0.000813	-2.06088	SPRY2
201828_x_at	0.000826	-1.39756	FAM127A
226751_at	0.000829	-2.65492	CNRIP1
238638_at	0.00083	-1.89427	SLC37A2
226815_at	0.000838	1.44939	TAMM41
226426_at	0.00084	1.14632	ADNP
242916_at	0.000841	0.958077	CNTRL
208174_x_at	0.000842	1.13459	ZRSR2
226834_at	0.000844	-3.78475	CLMP
220384_at	0.000851	2.07295	NME8
203058_s_at	0.000853	-2.50435	PAPSS2
1553785_at	0.000854	-2.97672	RASGEF1B
204294_at	0.000859	1.56555	AMT
204271_s_at	0.000862	-4.14976	EDNRB
224285_at	0.000862	3.29227	GPR174
202733_at	0.000867	-3.11924	P4HA2
231094_s_at	0.00087	-2.16561	MTHFD1L
201506_at	0.000875	-1.55653	TGFBI
238446_at	0.000877	2.1641	NAIP
206407_s_at	0.000877	-0.97021	CCL13
243868_at	0.000881	1.16606	RFX3
200787_s_at	0.000883	-2.47148	PEA15
203345_s_at	0.000884	1.22238	MTF2
1563498_s_at	0.000886	2.88778	SLC25A45
1556047_s_at	0.000887	2.58071	MAGEE1
203129_s_at	0.000889	1.33028	KIF5C
215209_at	0.000892	0.790647	SEC24D
205499_at	0.000895	-2.7622	SRPX2
244194_at	0.000896	0.855831	ADAM22
230039_at	0.000896	2.38282	TRAPPC9
214581_x_at	0.000903	-3.77673	TNFRSF21
214374_s_at	0.000904	-2.08783	PPFIBP1
218017_s_at	0.000908	-0.936519	HGSNAT
1559993_at	0.000911	1.80542	SFXN3
201573_s_at	0.000913	-1.02157	ETF1
206653_at	0.00092	-0.913348	POLR3G
201436_at	0.000922	-1.02879	EIF4E
218721_s_at	0.000932	-0.968614	C1orf27
1567213_at	0.000933	0.777822	PNN
217072_at	0.00094	-0.968683	CD300A
229538_s_at	0.000942	-2.87913	IQGAP3
223264_at	0.000947	-0.921938	MESDC1
205084_at	0.000948	-1.5979	BCAP29
209404_s_at	0.000952	-0.900582	TMED7
205819_at	0.000955	-3.28027	MARCO
227199_at	0.000961	1.29902	DIP2A
200632_s_at	0.000971	-1.34655	NDRG1
243815_at	0.000978	1.01297	PGBD4
214716_at	0.000983	-1.35519	BMP2K
239028_at	0.000983	-0.91901	LYPD6
203980_at	0.000984	-5.80728	FABP4
216072_at	0.000989	1.85484	PRMT2
221771_s_at	0.000994	1.36338	MPHOSPH8
210224_at	0.000999	-1.21175	MR1
230753_at	0.001	1.63337	PATL2
219622_at	0.001	-2.41401	RAB20
224868_at	0.00101	-1.00186	ZDHHC5
235314_at	0.00101	1.17729	RPL32P3
1555613_a_at	0.00101	1.20424	ZAP70
212257_s_at	0.00101	0.917049	SMARCA2
225854_x_at	0.00101	-0.793726	IRF2BP2
201191_at	0.00101	-1.15525	PITPNA
203439_s_at	0.00101	-2.90439	STC2
212111_at	0.00102	-0.735931	STX12
211813_x_at	0.00102	-1.99196	DCN
228186_s_at	0.00103	-1.9152	RSPO3
205544_s_at	0.00103	1.68154	CR2
223394_at	0.00103	-1.58414	SERTAD1
235777_at	0.00104	2.10731	ANKRD44
234799_at	0.00104	-1.56973	ADARB1
239146_at	0.00105	2.43215	CLDND1
202686_s_at	0.00105	-2.43309	AXL
209943_at	0.00105	0.952748	FBXL4
1553292_s_at	0.00105	1.59718	SGK494
244360_at	0.00105	1.84683	FBXL17
53720_at	0.00105	1.0857	C19orf66
204321_at	0.00106	1.25428	NEO1
1554609_at	0.00106	1.83489	LOC100287896
221829_s_at	0.00106	-0.762958	TNPO1
214016_s_at	0.00107	0.814436	SFPQ
1567458_s_at	0.00107	-0.874309	RAC1
201505_at	0.00107	-4.53968	LAMB1
238454_at	0.00108	1.32232	ZNF540
226560_at	0.00108	1.19155	SGPP2
215470_at	0.00108	2.66334	GTF2H2B
230779_at	0.00109	1.09886	TNRC6B
1552618_at	0.00109	-1.8955	STX6
1554822_at	0.00109	2.35915	PHTF2
231934_at	0.00109	-0.908555	TRIM14
1555728_a_at	0.00109	-2.98667	MS4A4A
212776_s_at	0.0011	-1.32685	OBSL1
227297_at	0.00111	-2.70918	ITGA9
201508_at	0.00111	-2.25529	IGFBP4
1565908_at	0.00111	1.05845	NADSYN1
214435_x_at	0.00111	-2.11878	RALA
219627_at	0.00112	1.44341	ZNF767P
203406_at	0.00112	-1.13293	MFAP1
213134_x_at	0.00112	-2.11957	BTG3
229656_s_at	0.00112	1.86777	EML6
241619_at	0.00113	2.4581	CALM1
227780_s_at	0.00113	-4.22531	ECSCR
1556033_at	0.00113	1.24859	LINC01138
222692_s_at	0.00114	-1.86901	FNDC3B
1556639_at	0.00114	2.03159	LOC100996455
205767_at	0.00115	-4.18358	EREG
227651_at	0.00115	-0.860322	NACC1
1569773_at	0.00115	1.76395	ATP8A1
227168_at	0.00115	2.36142	MIAT
227809_at	0.00115	1.16245	ZC3H6
238479_at	0.00116	1.21439	DCUN1D5
219185_at	0.00116	0.836794	SIRT5
205259_at	0.00116	1.91232	NR3C2
210935_s_at	0.00116	-1.01134	WDR1
224097_s_at	0.00116	-1.57293	F11R
218995_s_at	0.00116	-4.09764	EDN1
209684_at	0.00116	-1.4896	RIN2
235434_at	0.00116	1.36644	CCDC134
232487_at	0.00116	1.01461	SFT2D1
235810_at	0.00116	1.14424	ZNF182
231172_at	0.00117	-0.787097	CFAP157
204777_s_at	0.00117	2.98023	MAL
220949_s_at	0.00117	-0.769426	C7orf49
218330_s_at	0.00117	-4.09577	NAV2
225681_at	0.00118	-3.7855	CTHRC1
225480_at	0.00118	-1.13733	C1orf122
205443_at	0.00118	-2.46411	SNAPC1
210479_s_at	0.00118	1.79981	RORA
205479_s_at	0.00118	-3.39169	PLAU
203887_s_at	0.00119	-2.64928	THBD
225754_at	0.00119	-0.802114	AP1G1
1553207_at	0.00119	-1.07624	ARL10
221073_s_at	0.0012	1.08675	NOD1
222626_at	0.0012	0.907548	RBM26
1554248_at	0.0012	2.00175	ZNF638
222455_s_at	0.00121	-2.1575	PARVA
224955_at	0.00121	-2.02813	TEAD1
204891_s_at	0.00121	2.55433	LCK
205908_s_at	0.00121	-2.12467	OMD
205618_at	0.00121	-2.08127	PRRG1
242499_at	0.00122	2.10611	U2AF1
205213_at	0.00122	1.42325	ACAP1
207237_at	0.00122	2.16949	KCNA3
226693_at	0.00122	1.0843	SDHAP1
224511_s_at	0.00122	-0.844842	TXNDC17
1554116_s_at	0.00122	1.5387	PARP11
238021_s_at	0.00123	-2.76393	CRNDE
1555920_at	0.00123	1.52716	CBX3
235597_s_at	0.00123	1.47617	RGPD2
201465_s_at	0.00123	-2.68311	JUN
235079_at	0.00124	-0.736829	ZNF704
223325_at	0.00124	-0.877861	TXNDC11
1553982_a_at	0.00124	-2.48256	RAB7B
1555960_at	0.00124	1.8772	HINT1
205171_at	0.00125	2.49001	PTPN4
217923_at	0.00125	-0.966815	PEF1
225955_at	0.00125	-2.18534	METRNL
211690_at	0.00125	-0.875793	RPS6
200737_at	0.00125	-0.953286	PGK1
205623_at	0.00125	-0.664126	ALDH3A1
204790_at	0.00125	-2.472	SMAD7
241396_at	0.00126	-1.01837	NEDD4L
200994_at	0.00126	-1.20518	IPO7
208712_at	0.00126	-3.03266	CCND1
1568665_at	0.00127	2.6226	RNF103
224003_at	0.00127	-0.931081	TTTY14
230951_at	0.00127	1.15822	EPB41L5
224712_x_at	0.00127	1.16788	SMIM7
201825_s_at	0.00128	-1.62022	SCCPDH
226040_at	0.00128	1.32959	TRIM56
231838_at	0.00128	2.63405	PABPC1L
218189_s_at	0.00128	-0.891873	NANS
222046_at	0.00128	1.03403	SRRT
239651_at	0.00129	1.43237	ANAPC5
213364_s_at	0.00129	0.981637	SNX1
243140_at	0.00129	0.78943	ACTA2
1560060_s_at	0.00129	-1.3388	VPS37C
201422_at	0.0013	-1.03014	IFI30
224780_at	0.0013	1.07524	RBM17
200839_s_at	0.00131	-1.44928	CTSB
208079_s_at	0.00132	-2.03674	AURKA
243797_at	0.00133	2.61015	STK17B
235547_at	0.00133	1.65539	N4BP2L2
205580_s_at	0.00133	-1.58291	HRH1
1557345_at	0.00133	1.03019	LOC283516
219233_s_at	0.00134	1.65023	GSDMB
209497_s_at	0.00134	1.49857	RBM4B
209337_at	0.00135	0.95605	PSIP1
209889_at	0.00135	2.08458	SEC31B
225910_at	0.00135	1.01899	HELZ
219906_at	0.00135	1.807	EBLN2
223499_at	0.00135	-1.67042	MFRP
233642_s_at	0.00137	1.23073	HEATR5B
208862_s_at	0.00137	-1.65728	CTNND1
211715_s_at	0.00137	2.0201	BDH1
225620_at	0.00138	-0.758964	RAB35
238004_at	0.00138	1.3225	PGBD2
209803_s_at	0.00139	-2.34478	PHLDA2
203684_s_at	0.00139	1.98545	BCL2
213444_at	0.00139	1.70817	ZNF862
204622_x_at	0.00139	-2.06475	NR4A2
229845_at	0.00141	-0.896115	MAPKAP1
226311_at	0.00141	-1.95784	ADAMTS2
1560136_at	0.00141	-0.738309	ARL5C
223845_at	0.00141	-1.30665	VSIG10
210172_at	0.00142	2.47544	SF1
228381_at	0.00142	1.81216	ATF7IP2
AFFX-HUMGAPDH/M33197_3_at	0.00144	-1.08594	GAPDH
215043_s_at	0.00144	1.52668	GUSBP3
220609_at	0.00144	2.12603	LOC202181
204773_at	0.00145	2.0407	IL11RA
227267_at	0.00145	1.52973	POC5
223316_at	0.00146	-2.4672	CCDC3
222935_x_at	0.00146	-0.782371	SLC39A8
218631_at	0.00146	-3.79717	AVPI1
228984_at	0.00146	1.42272	CARNS1
227134_at	0.00148	1.01965	SYTL1
205267_at	0.00149	4.3095	POU2AF1
229628_s_at	0.00149	1.25954	CCDC180
222387_s_at	0.00149	-1.06483	VPS35
236674_at	0.00149	-1.11757	LOC388780
201180_s_at	0.0015	-0.992092	GNAI3
218740_s_at	0.0015	1.29024	CDK5RAP3
1555884_at	0.0015	2.75902	PSMD6
203238_s_at	0.00151	-2.68194	NOTCH3
205695_at	0.00151	-2.70754	SDS
37079_at	0.00151	-1.18735	NUS1P3
239300_at	0.00152	1.29998	PIK3C3
34449_at	0.00153	1.26678	CASP2
239207_at	0.00153	2.48218	KDM5C
32128_at	0.00153	-5.78107	CCL18
225561_at	0.00154	-0.796551	SELT
228466_at	0.00154	1.76117	GABPB2
241434_at	0.00155	1.02345	IPP
211005_at	0.00155	1.81725	LAT
1561820_at	0.00156	-0.707489	SCN8A
209539_at	0.00156	0.887571	ARHGEF6
208277_at	0.00156	-0.87994	PITX3
1553138_a_at	0.00156	1.34017	ANKLE1
230442_at	0.00156	1.09931	MTHFSD
232181_at	0.00157	1.56969	PPARGC1B
222824_at	0.00157	1.35091	NUDT5
217871_s_at	0.00157	-2.10963	MIF
235975_at	0.00157	1.4117	MTO1
218085_at	0.00157	-1.04277	CHMP5
1559975_at	0.00158	1.76936	BTG1
1552307_a_at	0.00158	1.32757	TTC39C
237014_at	0.00158	2.38208	MYBL1
219491_at	0.00159	-0.980565	LRFN4
213595_s_at	0.00159	-1.48795	CDC42BPA
1554599_x_at	0.00159	1.36715	LIG3
210380_s_at	0.00159	-0.725074	CACNA1G
1554876_a_at	0.00159	1.25632	S100Z
203065_s_at	0.00159	-4.35819	CAV1
213538_at	0.00159	0.94615	SON
1552725_s_at	0.0016	-0.767686	ADAMTS17
218248_at	0.00161	1.02695	FAM111A
205941_s_at	0.00161	1.48956	COL10A1
206850_at	0.00162	-0.743058	RASL10A
217778_at	0.00162	-1.13636	SLC39A1
204008_at	0.00162	-0.860431	DNAL4
236643_s_at	0.00162	-0.680487	LOC645321
223398_at	0.00162	-0.902594	CARD19
202011_at	0.00162	-3.47724	TJP1
226705_at	0.00163	-1.77339	FGFR1
1553225_s_at	0.00163	1.35876	ZNF75D
1555780_a_at	0.00163	-1.18468	RHEB
1555226_s_at	0.00164	-0.765921	C1orf43
202481_at	0.00164	-2.56887	DHRS3
228361_at	0.00165	2.01766	E2F2
207957_s_at	0.00165	1.15928	PRKCB
212375_at	0.00166	1.17262	EP400
1566108_at	0.00166	1.44451	MYNN
213856_at	0.00166	0.961252	CD47
214337_at	0.00166	-2.28072	COPA
218507_at	0.00166	-3.73214	HILPDA
209542_x_at	0.00167	-0.981734	IGF1
214050_at	0.00168	1.02865	CGGBP1
206284_x_at	0.00168	-0.749149	CLTB
200989_at	0.00168	-1.62529	HIF1A
209087_x_at	0.00168	-4.54005	MCAM
217949_s_at	0.00168	-1.81804	VKORC1
229960_at	0.00168	-0.691409	MAP3K6
213546_at	0.00169	1.10489	DKFZP586I1420
201395_at	0.0017	0.810619	RBM5
241830_at	0.0017	-0.727327	NOL4L
202434_s_at	0.0017	-0.809883	CYP1B1
233015_at	0.0017	1.29319	MBNL1
235920_at	0.0017	1.18389	CLUHP3
203660_s_at	0.0017	1.42746	PCNT
230270_at	0.0017	1.74394	PRPF38B
210356_x_at	0.00171	4.068	MS4A1
205245_at	0.00171	-1.12759	PARD6A
225872_at	0.00171	-1.22379	SLC35F5
229231_at	0.00172	0.721528	LRRC37B
207547_s_at	0.00172	-1.83275	FAM107A
200764_s_at	0.00172	-1.169	CTNNA1
226995_at	0.00172	1.26118	LOC642852
1557451_at	0.00173	1.27006	DGCR10
209070_s_at	0.00173	-1.44362	RGS5
1555895_at	0.00173	-1.17003	DNM2
241843_at	0.00173	1.98842	EIF5
214010_s_at	0.00173	-0.810308	ATP9B
204043_at	0.00173	-1.73537	TCN2
217122_s_at	0.00174	1.22479	SLC35E2
219139_s_at	0.00174	1.33749	CROCCP3
226718_at	0.00174	2.43519	AMIGO1
240513_at	0.00175	1.6305	EIF3M
212523_s_at	0.00175	0.665485	SPIDR
226800_at	0.00177	1.57023	EFCAB7
213900_at	0.00178	-1.12023	FAM189A2
235580_at	0.00178	1.65507	ZNF141
219475_at	0.00178	-0.960606	OSGIN1
206804_at	0.00178	3.1786	CD3G
221246_x_at	0.00179	-2.00245	TNS1
204384_at	0.00179	-0.816484	GOLGA2
203104_at	0.0018	-1.33763	CSF1R
235528_at	0.0018	0.929845	GUCA1B
215099_s_at	0.0018	1.85603	RXRB
228380_at	0.00182	1.34553	SENP2
217630_at	0.00182	2.30855	ANGEL2
236267_at	0.00182	2.24367	ZNF346
218556_at	0.00183	-0.841306	ORMDL2
219482_at	0.00183	1.51522	SETD4
236527_at	0.00184	-1.12571	ATP6V0E1
205511_at	0.00184	1.66859	FLJ10038
209760_at	0.00186	1.48381	KIAA0922
203499_at	0.00186	-1.82608	EPHA2
221063_x_at	0.00187	0.850232	RNF123
242041_at	0.00188	1.53606	CSPP1
1556467_at	0.00188	1.25633	LOC101929734
241256_at	0.00188	-0.73721	LOC101926934
221754_s_at	0.00188	-0.623258	CORO1B
206161_s_at	0.00189	-0.827594	SYT5
221881_s_at	0.00189	-1.82744	CLIC4
225700_at	0.0019	1.65687	GLCCI1
224612_s_at	0.0019	-0.800895	DNAJC5
241720_at	0.0019	-0.732367	ZNF326
210792_x_at	0.0019	-0.748237	SIVA1
232336_at	0.0019	0.95999	ZSWIM5
239043_at	0.00191	1.49674	ZNF404
208300_at	0.00192	-0.778227	PTPRH
216236_s_at	0.00192	-1.6228	SLC2A3
221854_at	0.00192	-0.886866	PKP1
221142_s_at	0.00193	1.25598	PECR
211266_s_at	0.00193	-1.0145	GPR4
228131_at	0.00193	1.20534	ERCC1
210038_at	0.00193	2.9085	PRKCQ
202177_at	0.00193	-0.765799	GAS6
201853_s_at	0.00193	1.76848	CDC25B
226300_at	0.00193	-0.967417	MED19
240967_at	0.00193	-0.709675	KRTAP19-3
1553142_at	0.00193	-2.01137	LACC1
200643_at	0.00194	-0.917874	HDLBP
1561948_at	0.00194	2.59323	COQ10B
201122_x_at	0.00195	-0.942588	EIF5A
206007_at	0.00196	1.8532	PRG4
209921_at	0.00196	-2.86439	SLC7A11
226972_s_at	0.00196	1.02464	CCDC136
236291_at	0.00197	1.90612	RDH5
221833_at	0.00197	1.59501	SIAH1
226717_at	0.00197	-0.954591	LRTOMT
225238_at	0.00197	1.6049	MSI2
204243_at	0.00198	-0.965618	RLF
225931_s_at	0.00199	0.792378	RNF213
1555964_at	0.00199	1.72174	ARL17B
229785_at	0.00199	1.05643	KRIT1
221092_at	0.002	3.39193	IKZF3
208805_at	0.002	-0.74578	PSMA6
39891_at	0.00201	-1.02064	ZNF710
222874_s_at	0.00201	-1.73971	CLN8
1552299_at	0.00202	1.96182	AK9
221625_at	0.00202	0.788172	ZNF506
222766_at	0.00202	1.56099	POLR3K
1554287_at	0.00203	0.968773	TRIM4
200832_s_at	0.00204	-4.09322	SCD
208928_at	0.00204	-1.1213	POR
238594_x_at	0.00206	-0.754666	DUSP8
217455_s_at	0.00206	-0.716465	SSTR2
212014_x_at	0.00206	-0.827912	CD44
220300_at	0.00207	-2.00079	RGS3
201851_at	0.00207	-0.951575	SH3GL1
1560764_at	0.00207	-0.938972	ARHGAP22
230081_at	0.00207	-1.43665	PLCXD3
230885_at	0.00207	2.21046	SPG7
207324_s_at	0.00207	2.82375	DSC1
222032_s_at	0.00208	1.17927	USP7
214173_x_at	0.00208	1.25557	URI1
214444_s_at	0.00208	-1.06959	PVR
228699_at	0.00208	-4.34411	NRP2
239475_at	0.00208	2.49011	PXYLP1
209963_s_at	0.00208	-1.33034	EPOR
201695_s_at	0.00209	-2.06068	PNP
207022_s_at	0.00209	-0.818598	LDHC
206450_at	0.00209	-0.690463	DBH
236293_at	0.0021	1.03313	RHOH
1554165_at	0.0021	1.76953	FAM53B
208830_s_at	0.00211	-0.838357	SUPT6H
201802_at	0.00211	-2.10541	SLC29A1
218723_s_at	0.00211	-2.4041	RGCC
230986_at	0.00211	1.59147	KLF8
202807_s_at	0.00212	-1.33829	TOM1
212292_at	0.00212	-1.03004	SLC7A1
204755_x_at	0.00212	0.898285	HLF
214243_s_at	0.00212	-0.997583	SERHL
228810_at	0.00212	-1.44677	CCNYL1
202766_s_at	0.00213	-2.7789	FBN1
205483_s_at	0.00214	-1.63391	ISG15
215967_s_at	0.00214	1.67198	LY9
235721_at	0.00214	1.62643	DTX3
231330_at	0.00215	-0.674329	LINC00445
209231_s_at	0.00215	-1.0667	DCTN5
218678_at	0.00215	-3.22179	NES
226302_at	0.00216	-2.72672	ATP8B1
1558956_s_at	0.00216	1.46086	IFT80
223545_at	0.00217	1.57051	FANCD2
1556597_a_at	0.00217	1.86304	LOC284513
237333_at	0.00217	1.36724	RBBP4
202794_at	0.00218	-0.974202	INPP1
205003_at	0.00218	-3.4968	DOCK4
236144_at	0.00218	-1.06507	CPXM2
227099_s_at	0.00218	-2.41394	C11orf96
1557384_at	0.00219	1.87888	ZNF131
223725_at	0.00219	1.89335	LINC00852
224766_at	0.00219	1.549	RPL37
209543_s_at	0.00219	-0.97583	CD34
226700_at	0.0022	1.00721	U2AF1L4
208653_s_at	0.0022	-1.22003	CD164
223895_s_at	0.00221	-0.898056	EPN3
208333_at	0.00221	-0.651054	LHX5
228066_at	0.00221	-2.47616	C17orf96
229466_at	0.00221	1.25785	TRIM66
234982_at	0.00221	0.786097	UBR3
202828_s_at	0.00221	-1.50242	MMP14
201848_s_at	0.00222	-2.39083	BNIP3
219480_at	0.00222	-1.39754	SNAI1
211034_s_at	0.00222	0.95503	HECTD4
233941_at	0.00222	-0.840509	LRRC74A
220485_s_at	0.00223	2.25408	SIRPG
214140_at	0.00223	-1.10013	SLC25A16
219034_at	0.00223	0.915841	PARP16
214211_at	0.00224	-1.14132	FTH1
214465_at	0.00225	1.46334	ORM2
203249_at	0.00225	0.992212	EZH1
201163_s_at	0.00225	-2.36841	IGFBP7
1558802_at	0.00225	1.67793	TM2D1
215065_at	0.00226	1.25235	PHF8
201898_s_at	0.00226	-0.791634	UBE2A
219880_at	0.00226	1.51155	CTC-338M12.4
244110_at	0.00226	1.6733	KMT2A
213029_at	0.00228	-2.72628	NFIB
201700_at	0.00228	1.06641	CCND3
204135_at	0.00228	-2.23744	FILIP1L
225178_at	0.00228	1.12192	TTC14
225080_at	0.00228	-1.43346	MYO1C
231831_at	0.00228	1.11497	COX19
219506_at	0.00229	-2.74212	C1orf54
203511_s_at	0.00229	-0.654442	TRAPPC3
226272_at	0.00229	2.19533	RCAN3
234342_at	0.0023	-0.890939	FAM20C
227358_at	0.00231	-0.784405	ZBTB46
227862_at	0.00231	-1.03094	TRNP1
203378_at	0.00232	1.00569	PCF11
208600_s_at	0.00233	-0.865773	GPR39
222985_at	0.00233	-1.10153	YWHAG
226393_at	0.00233	1.68321	CYP2U1
218370_s_at	0.00234	1.52818	S100PBP
226548_at	0.00234	2.05046	SBK1
221976_s_at	0.00234	-2.27183	HDGFRP3
232107_at	0.00234	0.839753	SDHC
224406_s_at	0.00234	1.84138	FCRL5
212660_at	0.00234	1.94283	JADE2
217061_s_at	0.00234	-0.664763	ETV1
209496_at	0.00234	-2.07324	RARRES2
221191_at	0.00235	0.925545	STAG3L3
1558957_s_at	0.00235	1.00496	CEPT1
1556328_at	0.00235	-0.688175	PCDH10
227485_at	0.00235	1.00473	INTS6L
237833_s_at	0.00236	-0.73312	SNCAIP
226030_at	0.00237	1.52683	ACADSB
229146_at	0.00237	1.39403	C7orf31
212118_at	0.00237	0.851726	TRIM27
233337_s_at	0.00238	-1.15389	SEZ6L2
1559587_at	0.00238	2.03539	SYMPK
209412_at	0.0024	0.878309	TRAPPC10
224197_s_at	0.0024	-0.917821	C1QTNF1
202963_at	0.0024	1.19778	RFX5
1558849_at	0.0024	-0.785734	LINC00908
1554678_s_at	0.0024	0.915519	HNRNPDL
224518_s_at	0.00241	1.13415	ZNF559
225378_at	0.00241	-0.770695	VPS37A
214933_at	0.00242	1.12234	CACNA1A
201967_at	0.00242	1.53141	RBM6
228566_at	0.00243	1.78083	RPRD1A
233229_at	0.00243	1.3286	SCFD1
201105_at	0.00243	-1.89752	LGALS1
204879_at	0.00243	-1.12985	PDPN
237722_at	0.00244	1.86496	FLI1
235439_at	0.00244	-1.03748	RBMS2
200663_at	0.00245	-0.796533	CD63
222273_at	0.00245	1.36757	PAPOLG
1552287_s_at	0.00246	1.26038	AFG3L1P
211964_at	0.00246	-4.04219	COL4A2
1569521_s_at	0.00246	1.16046	LOC101929747
212658_at	0.00246	-2.04267	LHFPL2
223116_at	0.00247	-1.00952	BCAR1
1554493_s_at	0.00247	1.33936	THADA
225050_at	0.00247	1.57126	ZNF512
226276_at	0.00247	-1.18212	TMEM167A
212725_s_at	0.00247	0.969217	TUG1
213818_x_at	0.00247	-0.943156	TMEM223
217757_at	0.00248	-4.10767	A2M
202482_x_at	0.00248	-0.715295	RANBP1
242837_at	0.00249	2.28491	SRSF4
208889_s_at	0.00249	-0.699065	NCOR2
220661_s_at	0.00249	0.987578	ZNF692
228827_at	0.0025	-1.56165	RUNX1T1
230004_at	0.0025	1.21295	USP24
215207_x_at	0.0025	-1.17385	NUS1
1562731_s_at	0.00251	1.02157	MDS2
228943_at	0.00251	-0.635704	MAP6
226899_at	0.00251	-1.43054	UNC5B
225864_at	0.00252	1.68631	FAM84B
224710_at	0.00252	-1.54502	RAB34
202996_at	0.00252	-0.726758	POLD4
229712_at	0.00253	2.00964	SNAPC3
210293_s_at	0.00253	-0.701831	SEC23B
203272_s_at	0.00254	-0.799112	TUSC2
211386_at	0.00254	1.40837	MGC12488
220307_at	0.00254	2.14096	CD244
201564_s_at	0.00254	-0.816002	FSCN1
223748_at	0.00255	-1.4622	SLC4A11
1568617_a_at	0.00255	-0.794557	CAMSAP3
213051_at	0.00255	1.24237	ZC3HAV1
202558_s_at	0.00256	-1.18005	HSPA13
203146_s_at	0.00257	1.74368	GABBR1
207144_s_at	0.00257	-0.814132	CITED1
224882_at	0.00258	1.56888	ACSS1
219332_at	0.00259	-1.07126	MICALL2
223158_s_at	0.00259	-1.56793	NEK6
243433_at	0.00259	1.77559	ARHGAP30
209047_at	0.0026	-3.98962	AQP1
204137_at	0.0026	-2.38066	GPR137B
230531_at	0.0026	-0.93259	KCNC3
234607_at	0.0026	0.923166	ARRDC1
238649_at	0.0026	1.19884	PITPNC1
211804_s_at	0.0026	-1.1478	CDK2
244766_at	0.0026	2.08964	SMG1
222930_s_at	0.00261	1.49656	AGMAT
232014_at	0.00261	1.34184	ZNF30
239444_at	0.00261	1.01965	LOC728024
1554379_a_at	0.00262	-0.796948	TP73
218173_s_at	0.00262	1.85272	WHSC1L1
219911_s_at	0.00262	-2.20276	SLCO4A1
212803_at	0.00263	-1.41592	NAB2
1555872_a_at	0.00263	1.32451	GLIDR
1556144_at	0.00263	1.8098	DHX30
201005_at	0.00263	-2.62274	CD9
37860_at	0.00264	1.31098	ZNF337
203132_at	0.00265	-0.584331	RB1
203282_at	0.00265	-1.56114	GBE1
205898_at	0.00266	3.07744	CX3CR1
204358_s_at	0.00266	-2.25833	FLRT2
227359_at	0.00266	-1.28389	OSCP1
216834_at	0.00266	-3.74674	RGS1
235171_at	0.00266	1.68701	LOC100505501
205728_at	0.00267	1.65668	TENM1
226545_at	0.00267	-4.46074	CD109
244712_at	0.00267	-1.03628	MEX3D
1559496_at	0.00267	0.979137	PPA2
202859_x_at	0.00268	-3.1458	CXCL8
224466_s_at	0.00269	-0.92341	MAFG
215171_s_at	0.00269	-1.1128	TIMM17A
232589_at	0.0027	1.64218	LOC102606465
219073_s_at	0.0027	2.6899	OSBPL10
216855_s_at	0.0027	-0.752082	HNRNPU
212489_at	0.0027	-2.67868	COL5A1
218621_at	0.0027	1.43964	HEMK1
202377_at	0.00271	-0.968847	LEPROT
200872_at	0.00271	-1.26801	S100A10
1558310_s_at	0.00271	0.798496	LOC100132356
203133_at	0.00271	-0.822916	SEC61B
201150_s_at	0.00273	-3.40708	TIMP3
212338_at	0.00273	-1.6175	MYO1D
1553269_at	0.00273	1.00135	ZNF718
231848_x_at	0.00274	1.30145	ZNF207
228856_at	0.00274	0.896498	ZNF747
226419_s_at	0.00274	1.56441	SRSF1
218541_s_at	0.00275	-4.96157	C8orf4
223369_at	0.00275	-1.23919	NTMT1
202393_s_at	0.00276	-0.881465	KLF10
237754_at	0.00277	-0.654008	LOC101928682
1560558_at	0.00277	1.44513	INIP
221937_at	0.00277	0.931643	SYNRG
229129_at	0.00277	1.11852	HNRNPD
241388_at	0.00278	1.51205	LOC101927451
225812_at	0.00278	-1.40704	FAM229B
214105_at	0.00279	-1.16016	SOCS3
1568780_at	0.00279	1.60092	LOC729732
217382_at	0.00279	-0.709478	CLIC1P1
221360_s_at	0.0028	-0.817644	GHSR
1553693_s_at	0.0028	0.886289	CBR4
1564211_at	0.0028	0.680219	LINC01550
235492_at	0.0028	-1.02982	RNF217
220153_at	0.0028	-1.53775	ENTPD7
210317_s_at	0.0028	-1.06967	YWHAE
203306_s_at	0.00281	0.883942	SLC35A1
209094_at	0.00281	-4.24809	DDAH1
200885_at	0.00282	-2.06658	RHOC
227805_at	0.00283	1.237	METAP1D
223428_s_at	0.00283	-0.692365	ISY1
219314_s_at	0.00284	-0.801732	ZNF219
1559485_at	0.00284	0.98434	ATG2B
203115_at	0.00285	1.54233	FECH
204435_at	0.00285	-1.3812	NUP58
223455_at	0.00286	1.41467	TCHP
230250_at	0.00286	-2.87577	PTPRB
220489_s_at	0.00287	-1.18808	SERINC2
227293_at	0.00287	1.1	FIP1L1
227450_at	0.00287	1.70558	ERP27
227050_at	0.00288	-0.61027	TENM3
230700_at	0.00288	-0.844895	RTN4RL1
241973_x_at	0.00289	0.830265	DPP7
232781_at	0.00289	1.63323	LHX4
235749_at	0.00289	-2.06245	UGGT2
1569652_at	0.0029	1.99845	MLLT3
212942_s_at	0.0029	-3.62993	CEMIP
203571_s_at	0.0029	-1.60005	ADIRF
229708_at	0.00291	-0.788547	TOR4A
230253_at	0.00291	-0.806896	SCUBE3
204638_at	0.00292	-3.6147	ACP5
227957_at	0.00293	-1.80379	GSN
202978_s_at	0.00294	1.25459	CREBZF
243439_at	0.00294	1.27429	ZNF418
220911_s_at	0.00296	-0.873555	NYNRIN
222651_s_at	0.00297	-1.08215	TRPS1
1554067_at	0.00298	2.20532	C12orf66
221710_x_at	0.003	-0.792647	EVA1B
233101_at	0.003	1.37521	MTMR9
223946_at	0.003	2.65269	MED23
208720_s_at	0.00301	0.593971	RBM39
222753_s_at	0.00301	-0.707533	SPCS3
201388_at	0.00302	-0.752822	PSMD3
212031_at	0.00302	0.697145	RBM25
1554618_at	0.00302	1.36347	AGFG2
203215_s_at	0.00302	-1.48831	MYO6
202824_s_at	0.00302	-0.676073	TCEB1
228801_at	0.00303	1.77632	ORMDL1
229741_at	0.00303	1.26582	MAVS
213004_at	0.00304	-1.69835	ANGPTL2
35666_at	0.00305	-2.21349	SEMA3F
1555632_at	0.00306	1.5153	PIK3IP1
226001_at	0.00306	-1.23285	KLHL5
203234_at	0.00307	-0.947139	UPP1
218744_s_at	0.00307	-0.836226	PACSIN3
201410_at	0.00307	-0.896429	PLEKHB2
225917_at	0.00308	1.02229	ATF7IP
208985_s_at	0.00308	-1.08894	EIF3J
209263_x_at	0.00308	-1.61567	TSPAN4
213945_s_at	0.0031	1.60278	NUP210
214060_at	0.0031	1.33992	SSBP1
1553427_at	0.0031	-0.860304	ADAMTS15
228160_at	0.0031	1.51726	LINC00667
236286_at	0.00313	0.636843	PROCA1
236609_at	0.00313	1.57249	PMS1
201668_x_at	0.00314	-1.33828	MARCKS
205647_at	0.00314	1.51595	RAD52
202009_at	0.00315	-0.779332	TWF2
236655_at	0.00315	1.0344	TPD52
219295_s_at	0.00316	-4.63918	PCOLCE2
230032_at	0.00317	1.48941	OSGEPL1
219822_at	0.00317	1.36153	MTRF1
1557248_at	0.00317	1.11511	ZNF814
210972_x_at	0.00317	2.73767	TRDV2
242287_at	0.00318	1.68046	CLIP1
203355_s_at	0.00318	-2.5373	PSD3
226237_at	0.00318	-4.49603	COL8A1
228416_at	0.00318	1.15104	ACVR2A
200942_s_at	0.00319	-0.967526	HSBP1
243006_at	0.0032	1.9918	FYN
214679_x_at	0.0032	-0.783863	GNA11
205439_at	0.0032	-0.67218	GSTT2
201303_at	0.0032	-0.61158	EIF4A3
210689_at	0.0032	-0.919344	CLDN14
226789_at	0.00321	1.47459	EMB
229214_at	0.00322	1.6506	STX7
212526_at	0.00322	-0.867502	SPG20
214284_s_at	0.00322	-1.07004	FGF18
209545_s_at	0.00324	-1.09997	RIPK2
218214_at	0.00325	-0.996041	ATG101
232209_x_at	0.00326	-0.635655	HM13
201418_s_at	0.00327	-0.977896	SOX4
221537_at	0.00328	-0.976183	PLXNA1
201507_at	0.00328	-1.02656	PFDN1
200782_at	0.00328	-1.00822	ANXA5
203145_at	0.00328	-1.28638	SPAG5
235022_at	0.00329	-1.98233	FAM210A
226927_at	0.00329	1.1165	C12orf73
1569453_a_at	0.00329	2.05932	LOC692247
228023_x_at	0.0033	1.80692	AMY2B
209346_s_at	0.00331	-2.15579	PI4K2A
1555564_a_at	0.00331	-3.43698	CFI
209772_s_at	0.00331	1.07829	CD24
241382_at	0.00332	0.959278	PCP4L1
228302_x_at	0.00332	-0.684342	CAMK2N1
235854_x_at	0.00332	-0.721846	ROCK1
221500_s_at	0.00333	0.919963	STX16
204173_at	0.00333	-1.11474	MYL6B
221610_s_at	0.00333	-0.805908	STAP2
226655_at	0.00334	0.869209	STX17
220560_at	0.00335	2.22798	C11orf21
212701_at	0.00335	-1.17029	TLN2
218505_at	0.00335	0.900776	WDR59
221276_s_at	0.00336	0.94242	SYNC
36030_at	0.00337	0.87612	IFFO1
226353_at	0.00338	-0.710496	SPPL2A
225635_s_at	0.00338	0.938435	EBLN3P
237173_at	0.00339	1.53518	LOC100132057
218834_s_at	0.00339	-0.795711	TMEM132A
204348_s_at	0.00339	-3.12315	AK4
211248_s_at	0.0034	-0.63019	CHRD
222146_s_at	0.00341	-1.42858	TCF4
224399_at	0.00342	-1.04618	PDCD1LG2
217897_at	0.00343	-1.04931	FXYD6
220418_at	0.00344	1.564	UBASH3A
208632_at	0.00344	1.29475	RNF10
1554277_s_at	0.00344	1.57245	FANCM
231950_at	0.00347	1.06486	ZNF658
229837_s_at	0.00347	-0.742931	KCTD5
231529_at	0.00347	-0.686084	MEG3
1559033_at	0.00348	-0.563721	LINC01018
212004_at	0.00349	-0.668195	SZRD1
202332_at	0.0035	-0.643996	CSNK1E
1554607_at	0.0035	2.56703	CNKSR2
230935_at	0.00351	-0.695493	HAGLROS
242336_at	0.00351	0.616597	GSK3B
1554331_a_at	0.00351	1.96149	LRRC18
40149_at	0.00351	0.917724	SH2B1
226732_at	0.00353	1.206	RBM33
241310_at	0.00354	1.58299	NEK5
214747_at	0.00356	0.816697	ZBED4
226626_at	0.00356	0.822531	THOC2
1555522_s_at	0.00357	0.64419	MEMO1
204193_at	0.00357	0.827252	CHKB
230828_at	0.00357	-0.785512	GRAMD2
240592_at	0.00358	-1.24721	LCORL
200621_at	0.00358	-1.58597	CSRP1
222722_at	0.00359	-2.48968	OGN
230169_at	0.00359	0.925923	THAP6
242292_at	0.00359	1.94915	FAM226A
224711_at	0.0036	0.719187	YY1
229308_at	0.0036	-0.984149	ANKRD29
213483_at	0.0036	1.05091	PPWD1
201140_s_at	0.00361	-0.874544	RAB5C
218888_s_at	0.00361	-1.02178	NETO2
227686_at	0.00362	1.50289	OXNAD1
226344_at	0.00363	1.48169	ZMAT1
212597_s_at	0.00364	-1.11731	HMGXB4
220964_s_at	0.00365	-0.643875	RAB1B
212912_at	0.00366	-2.81104	RPS6KA2
225406_at	0.00368	-1.75023	TWSG1
201281_at	0.00368	-0.654264	ADRM1
204969_s_at	0.00369	-2.22216	RDX
225785_at	0.00369	-0.847167	REEP3
236288_at	0.0037	2.24195	RNF34
201389_at	0.00371	-1.54714	ITGA5
235230_at	0.00371	1.26614	PLCXD2
1565389_s_at	0.00371	-0.66605	GRM5
240902_at	0.00372	2.29508	LINC00641
215346_at	0.00373	-0.999978	CD40
201631_s_at	0.00373	-1.97154	IER3
213324_at	0.00373	-1.89222	SRC
211451_s_at	0.00374	-0.760309	KCNJ4
217849_s_at	0.00374	-1.64607	CDC42BPB
1563088_a_at	0.00374	1.66618	AATBC
238525_at	0.00375	1.45701	DDX56
241793_at	0.00375	1.59245	MSS51
221124_s_at	0.00375	-0.658746	VSX1
226568_at	0.00375	-1.28106	FAM102B
212913_at	0.00376	1.75651	SAPCD1
243722_at	0.00376	-0.797485	PYDC1
201344_at	0.00376	0.577424	UBE2D2
216095_x_at	0.00377	0.809472	MTMR1
212735_at	0.00378	0.929784	RUBCN
207640_x_at	0.00379	-0.921681	NTN3
213557_at	0.0038	0.979328	CDK12
1553311_at	0.0038	1.26213	C20orf197
240409_at	0.0038	1.42953	TPTE2P5
225886_at	0.0038	1.14546	DDX5
212487_at	0.0038	0.943505	GPATCH8
228318_s_at	0.00382	0.978992	CRIPAK
1554608_at	0.00382	1.23762	TGOLN2
204530_s_at	0.00383	1.53253	TOX
243635_at	0.00383	0.704405	DNAJC10
223681_s_at	0.00383	2.584	PATJ
222856_at	0.00383	-1.30976	APLN
227337_at	0.00383	-2.47158	ANKRD37
225793_at	0.00383	0.846029	LIX1L
213066_at	0.00385	-1.41736	RUSC2
205096_at	0.00385	0.652003	POM121
222394_at	0.00387	0.624989	PDCD6IP
216554_s_at	0.00387	-1.59743	ENO1
204170_s_at	0.00387	-1.48711	CKS2
202418_at	0.00387	-0.950278	YIF1A
1558088_a_at	0.00388	1.02799	UBE2I
1555971_s_at	0.00388	-0.660642	FBXO28
209006_s_at	0.00389	1.34003	RSRP1
1561652_at	0.00389	0.770621	BECN1
241727_x_at	0.0039	0.788561	DHFR2
226975_at	0.00391	0.982826	RNPC3
217498_at	0.00391	0.682707	GDF11
235593_at	0.00392	-1.08284	ZEB2
212845_at	0.00392	-2.2259	SAMD4A
232194_at	0.00392	0.884131	METTL4
218656_s_at	0.00393	-2.35432	LHFP
207016_s_at	0.00393	-4.18947	ALDH1A2
217286_s_at	0.00393	0.733872	NDRG3
1557836_at	0.00394	0.864999	ELMOD2
208542_x_at	0.00394	1.11237	ZNF208
227097_at	0.00394	-0.747	ZNF800
220940_at	0.00395	1.90909	ANKRD36B
220112_at	0.00396	1.80202	ANKRD55
229135_at	0.00396	1.01979	FASTKD2
226421_at	0.00396	1.68034	AMMECR1
209570_s_at	0.00396	1.85138	NSG1
214945_at	0.00396	1.88792	FAM153B
208659_at	0.00397	-0.695582	CLIC1
212659_s_at	0.00397	-2.31241	IL1RN
227530_at	0.00398	-4.55102	AKAP12
214999_s_at	0.00398	0.857129	RAB11FIP3
205019_s_at	0.00398	2.04066	VIPR1
204533_at	0.00398	-2.49525	CXCL10
218114_at	0.00398	-0.693573	GGA1
200656_s_at	0.00399	-1.53023	P4HB
219355_at	0.00399	1.47221	CXorf57
223626_x_at	0.00399	-0.945971	IFI27L2
204544_at	0.004	-1.15925	HPS5
228995_at	0.004	-0.894701	CAMSAP1
206331_at	0.00401	-3.35989	CALCRL
201577_at	0.00402	-2.05418	NME1
242388_x_at	0.00402	2.08234	TAGAP
228077_at	0.00404	1.30286	MRI1
221646_s_at	0.00404	2.41629	ZDHHC11
209278_s_at	0.00404	-1.27542	TFPI2
214917_at	0.00405	1.0288	PRKAA1
206052_s_at	0.00405	-0.883389	SLBP
226445_s_at	0.00405	0.656534	TRIM41
200960_x_at	0.00406	-0.774859	CLTA
213397_x_at	0.00406	-1.83455	RNASE4
209427_at	0.00406	-0.696067	SMTN
225283_at	0.00406	-1.04021	ARRDC4
1555444_a_at	0.00407	1.78024	PPP1R12B
241402_at	0.00407	1.53224	TSEN54
228041_at	0.00407	1.48334	AASDH
204630_s_at	0.00408	-0.76883	GOSR1
200935_at	0.00408	-2.22687	CALR
200897_s_at	0.00409	-2.07699	PALLD
216576_x_at	0.00409	2.11159	IGK
215512_at	0.00409	1.57235	2006-03-01
241277_x_at	0.0041	-0.668507	ZNF837
241789_at	0.00411	-0.94413	RBMS3
213649_at	0.00412	1.44404	SRSF7
229640_x_at	0.00412	-0.984276	LINC00621
235410_at	0.00414	0.866969	NPHP3
229413_s_at	0.00414	1.26974	PCGF3
1555500_s_at	0.00414	-1.27797	SLC2A4RG
1560148_at	0.00415	0.955924	MIA3
206595_at	0.00416	-1.38802	CST6
235458_at	0.00416	-2.10537	HAVCR2
217964_at	0.00416	0.593661	TTC19
234231_at	0.00417	-0.673101	CASP16P
218436_at	0.00418	-0.832547	SIL1
32625_at	0.00418	-1.44987	NPR1
200734_s_at	0.00418	-0.921636	ARF3
203625_x_at	0.00418	0.864897	SKP2
224439_x_at	0.00418	-0.868759	RNF7
226111_s_at	0.00419	-1.79427	ZNF385A
235268_at	0.00419	2.19933	TADA2A
204561_x_at	0.00421	-4.12311	APOC2
225571_at	0.00421	-2.11181	LIFR
235114_x_at	0.00421	-0.708046	HOOK3
1570049_at	0.00422	0.933561	LINC00910
1559882_at	0.00422	0.789488	SAMHD1
217006_x_at	0.00423	-0.752956	FASN
206170_at	0.00423	1.76317	ADRB2
229933_at	0.00423	-1.08098	C1orf74
201358_s_at	0.00424	-0.582259	COPB1
230177_at	0.00426	1.57787	GTF2H2
204596_s_at	0.00427	-1.46293	STC1
209079_x_at	0.00428	-1.0589	PCDHGA1
240373_at	0.00428	-0.702266	CACTIN
212529_at	0.0043	-0.782295	LSM12
209305_s_at	0.00432	-1.69574	GADD45B
218686_s_at	0.00432	-0.976102	RHBDF1
55872_at	0.00433	1.56255	ZNF512B
226714_at	0.00433	-1.05627	SAMD4B
206315_at	0.00433	-0.616616	CRLF1
239765_at	0.00434	1.30423	CPEB3
1568126_at	0.00436	-2.00662	ANXA2
202120_x_at	0.00437	-1.21328	AP2S1
1569871_at	0.00438	-0.80257	LMF1
209909_s_at	0.00438	-3.5691	TGFB2
227723_at	0.00439	-0.915803	BORCS5
204456_s_at	0.0044	-0.9584	GAS1
1557718_at	0.0044	1.80666	PPP2R5C
230921_s_at	0.0044	0.745645	MAP3K12
202946_s_at	0.00441	-1.12966	BTBD3
230913_at	0.00442	-1.45777	ABCG1
227923_at	0.00442	-1.49232	SHANK3
229141_at	0.00442	1.18546	WDR33
215253_s_at	0.00442	-1.36049	RCAN1
202599_s_at	0.00442	-0.696566	NRIP1
220004_at	0.00442	1.43261	DDX43
221641_s_at	0.00442	-0.91031	ACOT9
218196_at	0.00443	-0.707447	OSTM1
1554413_s_at	0.00443	1.34283	SNX29P1
213258_at	0.00443	-2.92645	TFPI
209392_at	0.00444	-1.49826	ENPP2
211824_x_at	0.00445	1.22081	NLRP1
226605_at	0.00445	1.17337	DGKQ
32209_at	0.00445	-0.931824	FAM89B
206572_x_at	0.00446	0.660814	ZNF85
221868_at	0.00446	1.92332	PAIP2B
222497_x_at	0.00446	-1.26153	NMD3
228683_s_at	0.00447	-0.771949	KCTD15
236226_at	0.00447	2.64043	BTLA
216399_s_at	0.00447	0.704205	SCAPER
243824_at	0.00447	2.26305	LINC01410
208873_s_at	0.00447	0.575503	REEP5
208943_s_at	0.00448	-0.641644	SEC62
1552497_a_at	0.00449	2.10992	SLAMF6
223822_at	0.0045	1.48366	SUSD4
37005_at	0.00451	-1.51047	NBL1
236841_at	0.00451	1.59711	LOC100134445
229274_at	0.00452	0.951582	GNAS
227837_at	0.00453	1.15443	LOC105373849
240265_at	0.00453	1.13203	TRAF3IP3
235490_at	0.00454	3.1801	TMEM107
236836_at	0.00455	1.33559	LOC105379045
217147_s_at	0.00455	3.20616	TRAT1
242856_at	0.00455	-0.788018	SNHG24
209661_at	0.00456	-1.01307	KIFC3
207714_s_at	0.00457	-2.59265	SERPINH1
220988_s_at	0.00457	1.30634	C1QTNF3
218999_at	0.00458	-1.14246	TMEM140
216080_s_at	0.00458	-1.23343	FADS3
241495_at	0.00458	2.56719	CCNL1
208643_s_at	0.00459	0.642875	XRCC5
222191_s_at	0.00459	-0.605483	B4GALT7
223234_at	0.00459	-0.592299	MAD2L2
234732_s_at	0.00459	-0.575397	EFCAB6
202953_at	0.00459	-3.90856	C1QB
219678_x_at	0.00459	0.691683	DCLRE1C
1552633_at	0.00459	0.836867	ZNF101
221390_s_at	0.0046	-0.689459	ASB12
209745_at	0.00461	1.00538	COQ7
218188_s_at	0.00461	-1.26237	TIMM13
202671_s_at	0.00462	-1.33213	PDXK
222828_at	0.00463	-0.648454	IL20RA
204787_at	0.00463	-2.67243	VSIG4
206463_s_at	0.00463	-0.907526	DHRS2
1569963_at	0.00464	-0.985066	LOC101928525
210682_at	0.00464	-0.700593	LPO
206214_at	0.00464	-1.78079	PLA2G7
1560034_a_at	0.00465	1.54135	FCN1
200852_x_at	0.00465	-0.766336	GNB2
224690_at	0.00465	0.932895	FAM210B
221935_s_at	0.00465	-1.60846	EOGT
52837_at	0.00465	-0.957206	KIAA1644
212914_at	0.00466	0.999337	CBX7
216061_x_at	0.00467	-1.53682	PDGFB
222791_at	0.00468	1.03619	RSBN1
226992_at	0.00469	-0.902004	NOSTRIN
213269_at	0.0047	1.21242	ZNF248
225946_at	0.0047	-3.2557	RASSF8
225576_at	0.0047	-0.717565	GINM1
205492_s_at	0.00471	-0.799196	DPYSL4
221512_at	0.00471	-0.824677	TMEM222
228991_at	0.00472	0.836045	CDK13
209431_s_at	0.00472	1.13005	PATZ1
221597_s_at	0.00473	-1.19872	TMEM208
202774_s_at	0.00474	0.815366	SFSWAP
1556732_at	0.00474	1.3528	EML4
235142_at	0.00474	-0.751768	ZBTB8A
226120_at	0.00474	-1.32247	TTC8
231925_at	0.00475	-2.12708	P2RY1
209477_at	0.00476	-0.928418	EMD
204587_at	0.00477	0.694688	SLC25A14
208193_at	0.00477	-0.538824	IL9
208957_at	0.00478	0.74849	ERP44
224792_at	0.00478	-0.766138	TNKS1BP1
1552318_at	0.00479	2.86446	GIMAP1
209596_at	0.0048	-2.46351	MXRA5
226639_at	0.0048	1.1964	SFT2D3
227535_at	0.0048	-0.762304	EMC7
231349_at	0.00481	-0.707154	GPR150
227013_at	0.00481	-0.89323	LATS2
242259_at	0.00481	-0.632698	FAM187B
1554283_at	0.00482	-2.57338	NOCT
228258_at	0.00483	1.67826	TBC1D10C
214845_s_at	0.00484	-1.89738	CALU
218953_s_at	0.00486	1.48072	PCYOX1L
213070_at	0.00486	-0.651784	PIK3C2A
202353_s_at	0.00486	-0.71542	PSMD12
217148_x_at	0.00487	2.01603	IGLJ3
212698_s_at	0.00488	-2.69933	2010-09-01
213022_s_at	0.00489	0.822477	UTRN
238364_x_at	0.00489	1.73703	GLI4
204729_s_at	0.00494	-0.906005	STX1A
214048_at	0.00494	1.62297	MBD4
213086_s_at	0.00494	-0.556294	CSNK1A1
228693_at	0.00496	1.4134	CCDC50
213316_at	0.00497	-2.25116	KIAA1462
222810_s_at	0.00497	-1.8063	RASAL2
1565034_s_at	0.00497	2.50539	AFF3
231224_x_at	0.00498	-0.852711	PRKAG2
220872_at	0.00498	1.22689	PRO2964
211705_s_at	0.00498	-0.603657	SORBS1
209432_s_at	0.00498	-0.997374	CREB3
233760_at	0.00499	-0.705646	UTP11
208816_x_at	0.00499	-1.21193	ANXA2P2
218168_s_at	0.00499	0.89317	COQ8A
39763_at	0.00499	-0.533304	HPX
204101_at	0.005	0.810351	MTM1
203180_at	0.005	-4.54123	ALDH1A3
205934_at	0.00501	0.935297	PLCL1
1569245_at	0.00502	-0.733464	C8orf74
218379_at	0.00502	-0.920213	RBM7
214694_at	0.00503	1.27229	MPRIP
38707_r_at	0.00504	-0.612245	E2F4
217620_s_at	0.00504	-0.750966	PIK3CB
218045_x_at	0.00504	-1.5454	PTMS
204113_at	0.00505	0.825873	CELF1
237856_at	0.00506	1.00151	RAP1GDS1
214898_x_at	0.00506	-0.716771	MUC3B
233869_x_at	0.00506	0.785482	DKFZP586B0319
215921_at	0.00506	1.25853	NPIPB3
202898_at	0.00506	-3.12263	SDC3
222120_at	0.00507	0.652068	ZNF764
207603_at	0.00507	-1.21481	SLC4A7
206569_at	0.00508	2.26386	IL24
207154_at	0.00509	-0.684461	DIO3
207786_at	0.00509	1.5791	CYP2R1
242633_x_at	0.00509	0.661824	ZNF75A
221687_s_at	0.0051	1.24519	MVB12B
227539_at	0.0051	-0.771446	GNA13
221966_at	0.00511	-0.555665	GPR137
213246_at	0.00511	-1.19022	TMEM251
239328_at	0.00511	1.77931	RCSD1
1555310_a_at	0.00512	1.21546	PAK6
212685_s_at	0.00512	-1.89187	TBL2
224797_at	0.00512	-0.999781	ARRDC3
236290_at	0.00512	0.814295	DOK6
211495_x_at	0.00512	0.821082	NFSF13
1554807_a_at	0.00513	-2.74422	SPIRE1
235919_at	0.00514	1.65964	CEP78
205592_at	0.00515	2.20051	SLC4A1
221616_s_at	0.00515	0.800409	TAF9B
222704_at	0.00515	-0.926132	POLR1A
207041_at	0.00515	1.57326	MASP2
241453_at	0.00516	-1.90444	PTK2
229253_at	0.00516	1.60991	THEM4
201751_at	0.00516	-1.72974	JOSD1
1559239_s_at	0.00517	1.64932	ACAT1
202655_at	0.00518	-0.876599	MANF
204415_at	0.00519	-1.79194	IFI6
228163_at	0.0052	-1.28602	ST6GALNAC4
224608_s_at	0.0052	-0.581755	VPS25
211112_at	0.00521	-0.835487	SLC12A4
217866_at	0.00523	0.864525	CPSF7
222315_at	0.00523	2.26703	LOC100996756
205940_at	0.00524	2.07851	MYH3
221834_at	0.00525	1.95235	LONP2
222002_at	0.00525	0.990967	C7orf26
227492_at	0.00527	2.27086	OCLN
1554938_a_at	0.00527	-0.65468	ACOT11
1557436_at	0.00527	1.62691	XKR6
233421_s_at	0.00527	1.48397	NUP133
223651_x_at	0.00528	-0.735717	CDC23
203342_at	0.00528	-0.671959	TIMM17B
239491_at	0.00528	0.893247	CERS5
236221_at	0.00528	1.38518	AP4B1
236011_at	0.00529	-0.603565	FOXK1
218265_at	0.0053	0.713964	SECISBP2
213194_at	0.0053	-2.94799	ROBO1
204306_s_at	0.00531	-1.6214	CD151
226958_s_at	0.00531	-0.800357	MED11
215790_at	0.00534	-0.680855	AJAP1
203056_s_at	0.00534	0.834952	PRDM2
204608_at	0.00534	-0.899178	ASL
224537_at	0.00534	-0.728438	PCDHGC5
64064_at	0.00534	1.9081	GIMAP5
225390_s_at	0.00535	1.087	KLF13
209230_s_at	0.00535	-4.20831	NUPR1
226433_at	0.00536	1.40228	RNF157
238659_at	0.00536	1.30104	KIAA0141
200795_at	0.00537	-3.31759	SPARCL1
218752_at	0.00537	-0.695452	ZMAT5
200720_s_at	0.00538	-0.729689	ACTR1A
210984_x_at	0.00538	-0.686947	EGFR
229275_at	0.00539	-0.623716	IGFN1
220675_s_at	0.00539	-0.798831	PNPLA3
206029_at	0.0054	-3.7567	ANKRD1
203226_s_at	0.00542	-1.14002	TSPAN31
225241_at	0.00544	-1.48621	CCDC80
226148_at	0.00545	0.738137	ZBTB44
207531_at	0.00546	-0.528166	CRYGC
202304_at	0.00546	-0.846571	FNDC3A
244461_at	0.00547	1.41131	SPECC1
212236_x_at	0.00547	-0.749101	JUP
233781_s_at	0.00547	1.42249	RIF1
204592_at	0.00547	-0.910382	DLG4
210953_at	0.00547	-1.35818	TSC22D2
1553499_s_at	0.00548	-0.752048	SERPINA9
1553635_s_at	0.00549	-1.0028	TCTEX1D1
201287_s_at	0.0055	-0.962946	SDC1
203592_s_at	0.00551	-0.582923	FSTL3
202075_s_at	0.00551	-3.68488	PLTP
206134_at	0.00551	-4.32487	ADAMDEC1
1555804_a_at	0.00551	-0.534628	MAP3K19
202468_s_at	0.00551	-1.6452	CTNNAL1
217828_at	0.00551	0.795184	SLTM
1554602_at	0.00551	2.56141	RBM8A
235737_at	0.00552	-1.69008	TSLP
223819_x_at	0.00552	-0.648079	COMMD5
215464_s_at	0.00553	-0.726005	P2RX5
241601_at	0.00554	-0.587604	WIPF3
204363_at	0.00556	-3.57888	F3
219540_at	0.00556	-1.33934	ZNF267
226924_at	0.00557	1.40849	LINC00909
1556026_at	0.00557	1.29312	LINC00893
221686_s_at	0.00557	0.676795	RECQL5
203729_at	0.00558	-0.773579	EMP3
212667_at	0.00559	-2.46394	SPARC
221679_s_at	0.00559	-1.41323	ABHD6
227630_at	0.0056	0.897803	PPP2R5E
202734_at	0.0056	-2.05334	TRIP10
202422_s_at	0.00561	-1.30856	ACSL4
217602_at	0.00561	1.37772	PPIA
213703_at	0.00561	2.03398	LINC00342
201720_s_at	0.00562	-0.674814	LAPTM5
200054_at	0.00562	-1.3015	ZPR1
202187_s_at	0.00562	0.869271	PPP2R5A
1556820_a_at	0.00563	1.56786	DLEU2
1553623_at	0.00563	1.93683	LOC84843
229001_at	0.00564	1.38101	PPP1R3E
228174_at	0.00564	1.24171	SCAI
37408_at	0.00564	-1.82131	MRC2
202815_s_at	0.00565	1.19497	HEXIM1
224950_at	0.00565	-1.67444	PTGFRN
235349_at	0.00565	0.935822	RMDN2
204570_at	0.00567	-2.34514	COX7A1
244115_at	0.00568	-0.747011	FAM126A
208868_s_at	0.00568	-1.32356	GABARAPL1
232524_x_at	0.00568	1.03645	ANAPC4
224740_at	0.00568	-1.30073	SMIM15
239634_at	0.00568	-0.625254	LOC101927248
202608_s_at	0.00569	-1.2076	NDST1
240886_at	0.00569	-0.823237	CASR
205346_at	0.00571	-1.03378	ST3GAL2
207388_s_at	0.00571	-0.904034	PTGES
202854_at	0.00571	-1.25748	HPRT1
232866_at	0.00571	0.860652	ZSCAN18
226175_at	0.00573	-0.833468	TTC9C
223222_at	0.00574	-2.2231	SLC25A19
1553645_at	0.00575	1.06426	CCDC141
204284_at	0.00575	-2.25609	PPP1R3C
200673_at	0.00576	-0.577922	LAPTM4A
207129_at	0.00577	1.58893	CA5B
222657_s_at	0.00577	-1.02798	UBE2W
226190_at	0.00577	-1.28324	MAP3K13
223209_s_at	0.00578	-1.02058	VIMP
205209_at	0.00578	-0.952303	ACVR1B
1558971_at	0.00578	2.01769	THEMIS
224681_at	0.00579	-1.51523	GNA12
206590_x_at	0.00579	-0.589388	DRD2
218954_s_at	0.00579	-0.650633	BRF2
209334_s_at	0.00579	1.47237	PSMD9
218574_s_at	0.0058	-2.42195	LMCD1
215388_s_at	0.0058	-2.53447	CFH
214602_at	0.00581	0.913646	COL4A4
236644_at	0.00581	-0.539747	RNF180
210074_at	0.00581	-1.87711	CTSV
219572_at	0.00582	-2.34836	CADPS2
217388_s_at	0.00582	-1.42328	KYNU
209671_x_at	0.00586	2.44688	TRAC
209488_s_at	0.00586	-2.18125	RBPMS
228485_s_at	0.00586	-0.991845	SLC44A1
231050_at	0.00586	-0.763243	HRASLS5
1566956_at	0.00586	-0.625142	OR7E104P
207944_at	0.00587	0.8072	OCM2
1570093_at	0.00587	-0.568886	RNU6-501P
220027_s_at	0.00588	-2.70457	RASIP1
1560770_at	0.00589	2.12075	PABPC1
203301_s_at	0.00589	0.618164	DMTF1
207373_at	0.00589	-0.709627	HOXD10
203385_at	0.0059	1.34852	DGKA
202038_at	0.0059	0.72393	UBE4A
223637_s_at	0.00591	1.21188	FAM160A2
228506_at	0.00592	1.22134	NSMCE4A
242487_at	0.00593	0.727823	CC2D1B
221579_s_at	0.00593	-0.590618	NUDT3
225345_s_at	0.00595	1.5649	FBXO32
209604_s_at	0.00595	2.29114	GATA3
224859_at	0.00596	-1.41219	CD276
227151_at	0.00597	-0.857702	SNX33
213618_at	0.00597	0.826623	ARAP2
242774_at	0.00597	1.9824	SYNE2
201373_at	0.00599	-0.580653	PLEC
1554961_at	0.00599	-0.759833	FGFR4
1553111_a_at	0.00599	1.36433	KBTBD6
201243_s_at	0.006	-2.41913	ATP1B1
218027_at	0.00601	-1.24144	MRPL15
219908_at	0.00603	-1.74901	DKK2
1553432_s_at	0.00603	-1.00478	OTOA
205207_at	0.00604	-4.10293	IL6
231867_at	0.00604	-0.687095	TENM2
226206_at	0.00604	-0.831256	MAFK
1554980_a_at	0.00605	-3.52172	ATF3
225119_at	0.00607	-0.544825	CHMP4B
232961_at	0.00607	-0.618332	SPATS2L
230974_at	0.00607	1.72158	DDX19B
238551_at	0.00607	-1.48951	FUT11
226797_at	0.00608	0.747563	MBTD1
214234_s_at	0.00608	0.601444	CYP3A5
1556842_at	0.00608	1.58013	LOC286087
223624_at	0.00609	1.19037	ZFAND4
1554019_s_at	0.0061	-0.967503	CEP57L1
244508_at	0.00611	1.87625	2007-09-01
1558167_a_at	0.00612	1.123	MGC16275
223258_s_at	0.00613	0.734853	G2E3
37022_at	0.00614	-0.573936	PRELP
220144_s_at	0.00615	1.64183	ANKEF1
227594_at	0.00616	0.934081	ZMYM6
206211_at	0.00616	-3.88476	SELE
210144_at	0.00617	0.552874	TBC1D22A
1567440_at	0.00617	1.99072	PSEN1
200766_at	0.00618	-2.06532	CTSD
230806_s_at	0.00618	-0.687426	FAM65A
220274_at	0.00619	-0.744902	IQCA1
241370_at	0.00619	0.990493	LOC286052
228291_s_at	0.00619	1.31426	KIZ
236009_at	0.0062	-0.584541	PERP
222571_at	0.00621	-1.13493	ST6GALNAC6
208118_x_at	0.00621	0.676223	SLC7A5P1
205577_at	0.00623	1.22048	PYGM
213922_at	0.00623	1.15532	TTBK2
211965_at	0.00624	-1.3697	ZFP36L1
215707_s_at	0.00624	-1.6217	PRNP
239882_at	0.00624	-0.560137	LOC101928304
201063_at	0.00624	-1.776	RCN1
204254_s_at	0.00624	-1.70573	VDR
231166_at	0.00625	0.914688	GPR155
204426_at	0.00626	-0.581501	TMED2
229626_at	0.00626	-0.891896	CCDC184
212636_at	0.00626	-0.957816	QKI
225709_at	0.00626	-0.679402	ARL6IP6
215130_s_at	0.00626	-0.581903	IQCK
204510_at	0.00627	1.74848	CDC7
213859_x_at	0.00627	-0.590814	SMARCA5
223193_x_at	0.00628	-1.79434	FAM162A
204614_at	0.00629	-2.41268	SERPINB2
203391_at	0.00629	-1.17761	FKBP2
238449_at	0.0063	1.44354	SMG1P5
222488_s_at	0.0063	-0.675786	DCTN4
205465_x_at	0.00631	-0.655651	HS3ST1
236631_at	0.00631	-0.647417	LINC00319
213797_at	0.00632	-1.89561	RSAD2
201753_s_at	0.00632	1.21007	ADD3
1566505_at	0.00633	1.17008	ERVK13-1
225172_at	0.00633	1.03501	CRAMP1
222231_s_at	0.00634	-1.10785	LRRC59
51228_at	0.00634	0.532116	RBM12B
224686_x_at	0.00634	0.840627	LRRC37A2
227048_at	0.00636	-0.744674	LAMA1
202796_at	0.00637	-3.46844	SYNPO
227345_at	0.00638	-1.86752	TNFRSF10D
213472_at	0.00639	1.71775	HNRNPH1
1555299_s_at	0.00639	1.06405	ERVW-1
1554635_a_at	0.00639	-0.689794	NPAS3
218665_at	0.0064	-2.06115	FZD4
226753_at	0.00641	0.901251	FAM76B
215208_x_at	0.00642	0.896626	RPL35A
243956_at	0.00642	-0.784098	SUSD3
225636_at	0.00642	0.510746	STAT2
218681_s_at	0.00644	-0.919893	SDF2L1
201647_s_at	0.00644	-1.905	SCARB2
202073_at	0.00644	1.31208	OPTN
236850_at	0.00645	0.831731	CAPRIN1
1556202_at	0.00645	2.57794	SRGAP2
212843_at	0.00647	1.81176	NCAM1
200677_at	0.00647	-0.792965	PTTG1IP
235379_at	0.00647	1.10213	LOC100506114
208967_s_at	0.00647	-0.802203	AK2
235321_at	0.00648	0.89462	NDUFS1
228847_at	0.00649	0.989225	EXOC3
229078_s_at	0.0065	0.751569	GPALPP1
201407_s_at	0.0065	-0.692791	PPP1CB
1564010_at	0.00651	0.775775	CAST
236653_at	0.00652	1.16598	LINC00662
205737_at	0.00652	-0.635374	KCNQ2
219680_at	0.00653	0.865169	NLRX1
208078_s_at	0.00654	-2.24222	SIK1
208394_x_at	0.00654	-4.14716	ESM1
231431_s_at	0.00655	-1.21009	INAFM2
207443_at	0.00657	1.40786	NR2E1
228512_at	0.00657	1.12388	PTCD3
1560029_a_at	0.00657	1.12683	C11orf57
238952_x_at	0.00658	1.22428	ZNF829
216875_x_at	0.00658	-0.597699	HAB1
229735_s_at	0.00659	1.25685	NIPAL3
233326_at	0.00659	0.818275	CCDC39
214577_at	0.0066	-2.90769	MAP1B
201126_s_at	0.00661	-1.09224	MGAT1
202860_at	0.00661	0.645762	DENND4B
230856_at	0.00662	1.14618	ARSG
221914_at	0.00663	-3.44313	SYN1
225847_at	0.00663	-2.55634	NCEH1
226984_at	0.00664	-2.51809	FGD5
213781_at	0.00664	-0.598923	PPP1R37
214717_at	0.00665	0.926474	PKI55
243288_at	0.00666	-0.558323	SMYD2
232253_at	0.00668	1.68757	C5orf56
1552641_s_at	0.00668	-0.633991	ATAD3A
1487_at	0.00669	-0.559879	ESRRA
228451_at	0.00669	0.625906	FAM229A
225353_s_at	0.0067	-3.93511	C1QC
225945_at	0.0067	0.658343	ZNF655
204421_s_at	0.00671	-0.739488	FGF2
229939_at	0.00671	0.729641	ENDOV
226090_x_at	0.00671	-0.727283	RABL3
1555881_s_at	0.00672	-1.49758	LZTS2
216690_at	0.00674	-0.540481	OR7C1
203741_s_at	0.00677	0.814231	ADCY7
213624_at	0.00677	-1.65253	SMPDL3A
202403_s_at	0.00677	-3.61453	COL1A2
224694_at	0.00678	-1.10325	ANTXR1
208932_at	0.00678	-0.831617	PPP4C
225107_at	0.00678	1.0739	HNRNPA2B1
225601_at	0.00678	-1.9313	HMGB3
217906_at	0.00679	0.625885	KLHDC2
230440_at	0.00679	-1.02502	ZNF469
1556404_a_at	0.00679	0.927809	ZNRF2P1
244505_at	0.00679	0.976663	LOC102724537
219228_at	0.0068	-1.94925	ZNF331
233971_at	0.00681	-0.941523	FAM166A
216092_s_at	0.00681	-2.83927	SLC7A8
228762_at	0.00681	-0.748728	LFNG
231419_at	0.00682	-0.983372	ZNF846
228355_s_at	0.00682	-1.24231	NDUFAF2
1553447_at	0.00683	-0.697967	AGBL1
210051_at	0.00683	-0.95379	RAPGEF3
242554_at	0.00683	0.990193	TPCN2
227232_at	0.00685	1.01022	EVL
209368_at	0.00685	1.10505	EPHX2
237750_at	0.00686	0.643261	XPNPEP3
202841_x_at	0.00686	-0.529502	OGFR
1558648_at	0.00686	0.589359	C15orf57
219834_at	0.00687	1.30747	CARF
207632_at	0.00688	-0.637266	MUSK
235607_at	0.00688	2.35499	LOC101928963
226646_at	0.00689	2.69445	KLF2
203971_at	0.0069	-1.73698	SLC31A1
57082_at	0.00691	1.43251	LDLRAP1
218629_at	0.00691	-0.681646	SMO
219696_at	0.00692	-1.00266	DENND1B
208325_s_at	0.00692	0.610935	AKAP13
201538_s_at	0.00692	-1.33231	DUSP3
216042_at	0.00693	2.39098	TNFRSF25
239595_at	0.00693	1.30572	GPX2
213314_at	0.00693	0.896217	SMIM8
230652_at	0.00693	0.909902	ARAF
205027_s_at	0.00695	-1.28895	MAP3K8
207464_at	0.00696	0.502341	AHCYL1
216972_at	0.00696	-0.604974	SPAM1
1563614_at	0.00697	0.804112	MTBP
1558919_a_at	0.00697	1.56257	SEC23IP
228999_at	0.00698	0.984049	CHD2
201923_at	0.00699	-2.00707	PRDX4
215239_x_at	0.00699	0.57457	ZNF273
210008_s_at	0.00699	-0.596005	MRPS12
213638_at	0.007	-2.2188	PHACTR1
218726_at	0.007	-1.11271	HJURP
1557443_s_at	0.007	-0.522167	HNCAT21
202610_s_at	0.00702	-1.02014	MED14
235080_at	0.00704	1.41703	CLUAP1
1553852_at	0.00704	1.33132	VPS13B
228263_at	0.00705	-1.09441	GRASP
209573_s_at	0.00706	-0.849608	LDLRAD4
209821_at	0.00706	-4.60367	IL33
206610_s_at	0.00707	-0.750818	F11
222602_at	0.00707	-1.15417	UBA6
1558604_a_at	0.00707	0.995998	SSBP2
237485_at	0.00707	2.06858	SRSF3
209306_s_at	0.00708	-1.31538	SWAP70
220470_at	0.00708	-0.814711	BET1L
213407_at	0.00709	1.18592	PHLPP2
234379_at	0.0071	-0.597771	FLT4
207938_at	0.0071	-0.55859	PI15
1566134_at	0.00711	-0.847818	CARHSP1
1555784_s_at	0.00711	-0.951726	IRAK1
222908_at	0.00712	-0.493711	PIEZO2
227599_at	0.00714	-1.64797	MB21D2
208859_s_at	0.00714	0.680341	ATRX
239049_at	0.00715	1.82629	CRIPT
1554835_a_at	0.00715	-2.36835	B3GNT5
233752_s_at	0.00716	-0.861135	ZFHX3
208100_x_at	0.00716	-0.570012	SEMA6C
213390_at	0.00717	0.791477	ZC3H4
204110_at	0.00718	-1.95643	HNMT
203307_at	0.00718	-0.779974	GNL1
213819_s_at	0.0072	-1.72866	FLOT1
65591_at	0.0072	0.555594	WDR48
1570505_at	0.00721	0.865524	ABCB4
209584_x_at	0.00721	0.658776	APOBEC3C
213343_s_at	0.00721	1.03409	GDPD5
217655_at	0.00722	1.64444	LOC100127972
1552785_at	0.00722	1.12782	ZNF781
204938_s_at	0.00722	2.11893	PLN
224899_s_at	0.00723	-0.644417	MAGT1
224324_at	0.00723	-1.35306	MRO
212124_at	0.00723	-1.19178	ZMIZ1
227475_at	0.00724	-2.36	FOXQ1
206093_x_at	0.00724	-0.895206	TNXA
210640_s_at	0.00724	0.723376	GPER1
232624_at	0.00724	-0.500046	ABTB2
205186_at	0.00727	-0.858321	DNALI1
224526_at	0.00728	-1.13097	LOC100132319
213158_at	0.00728	0.651401	ZBTB20
240602_at	0.00729	0.989707	HBS1L
225663_at	0.00729	-0.654898	ACBD5
65086_at	0.00729	-0.865314	YIPF2
205339_at	0.00729	-1.11246	STIL
208047_s_at	0.00729	-1.32691	NAB1
202684_s_at	0.0073	-1.06722	RNMT
218394_at	0.0073	1.14564	ROGDI
204933_s_at	0.0073	-1.52985	TNFRSF11B
231911_at	0.0073	1.42004	ERMN
[truncated: 3,986 more rows]
